# Supplementary material for: The consistent differential expression of genetic pathways following exposure of an industrial Pseudomonas aeruginosa strain to preservatives and a laundry detergent formulation
Source: FEMS Microbiol Lett. 2018 Mar 14;365(9):fny062. doi: 10.1093/femsle/fny062 (PMC5905593; doi:10.1093/femsle/fny062)
Supplement: Supplemental data [file fny062_supp.zip]

Archive with 3 entries (3 files):
- RW109_Significantly_Down_Regulated_DEGs.xlsx
- RW109_Significantly_Up_Regulated_DEGs.xlsx
- Supplementary Information 1.docx
