# Supplementary material for: The consistent differential expression of genetic pathways following exposure of an industrial Pseudomonas aeruginosa strain to preservatives and a laundry detergent formulation
Source: FEMS Microbiol Lett. 2018 Mar 14;365(9):fny062. doi: 10.1093/femsle/fny062 (PMC5905593; doi:10.1093/femsle/fny062)
Supplement: Supplemental data [file fny062_supp.zip › RW109_Significantly_Down_Regulated_DEGs.xlsx]

## Sheet: BIT Only (1)
Transcript ID	Prokka putative gene function	Cog category	Log2 fold change	Adjusted P-value
Main chromosome
RW109_05182	Anthranilate synthase component 1, pyocyanine specific	E	-2.981	5.87e-09
RW109_05185	3-oxoacyl-[acyl-carrier-protein] synthase 3	I	-2.75321	1.81e-09
RW109_05945	Hypothetical protein	S	-2.63218	1.77e-20
RW109_05186	3-oxoacyl-(acyl carrier protein) synthase III	Unknown	-2.5557	6.08e-09
RW109_05183	Putative diflavin flavoprotein A 3	S	-2.41059	3.41e-06
RW109_05181	Anthranilate synthase component 2, pyocyanine specific	E	-2.37069	9.71e-05
RW109_05187	Anthranilate--CoA ligase	I	-2.34359	5.02e-08
RW109_07078	Hypothetical protein	Unknown	-2.33883	2.82e-10
RW109_05948	Hypothetical protein	S	-2.27374	4.48e-05
RW109_04992	Hypothetical protein	M	-2.22721	3.38e-06
RW109_05954	Hypothetical protein	S	-2.20863	0.000624
RW109_01601	Linear gramicidin synthase subunit D	Q	-2.18933	2.31e-17
RW109_05949	Hypothetical protein	Unknown	-2.11853	2.34e-08
RW109_05642	Flp/Fap pilin component	Unknown	-2.0924	1.04e-07
RW109_05184	PQB biosynthetic 3-oxoacyl-[acyl-carrier-protein] synthase III	I	-2.03901	2.47e-05
RW109_04991	Virulence transcriptional regulatory protein PhoP	T	-1.98421	3.94e-05
RW109_03434	PA-I galactophilic lectin	S	-1.92732	3.55e-06
RW109_05906	Replicative DNA helicase	L	-1.89426	0.004981
RW109_06103	Hypothetical protein	Unknown	-1.87714	6.51e-07
RW109_05942	Hypothetical protein	Unknown	-1.86601	1.78e-05
RW109_02214	50S ribosomal protein L31 type B	J	-1.81033	7.27e-07
RW109_04018	Hypothetical protein	Unknown	-1.79258	0.027754
RW109_04756	Hypothetical protein	S	-1.7913	1.82e-05
RW109_06358	Glycolate permease GlcA	C	-1.77343	0.029351
RW109_04202	Hypothetical protein	Unknown	-1.73863	2.58e-08
RW109_01972	HTH-type transcriptional regulator IscR	K	-1.73431	6.38e-05
RW109_02453	Fucose-binding lectin II (PA-IIL)	S	-1.73387	0.00012
RW109_02705	3-isopropylmalate dehydrogenase	E	-1.70866	0.001842
RW109_03441	Trans-aconitate 2-methyltransferase	S	-1.7011	4.48e-05
RW109_02822	Ribosome modulation factor	J	-1.69345	2.53e-16
RW109_05947	Hypothetical protein	S	-1.65732	0.010861
RW109_05943	Hypothetical protein	Unknown	-1.65479	0.009702
RW109_03053	Nodulation protein D 2	K	-1.64368	0.052332
RW109_06955	Hypothetical protein	S	-1.63772	5.1e-06
RW109_04019	Hypothetical protein	Unknown	-1.63148	0.021782
RW109_04157	Hypothetical protein	S	-1.61982	0.000147
RW109_04678	Hypothetical protein	S	-1.61202	0.036578
RW109_00655	Asparagine synthetase [glutamine-hydrolyzing] 3	E	-1.60855	0.008369
RW109_06202	Heme/hemopexin-binding protein precursor	U	-1.60372	0.000312
RW109_04990	Virulence sensor histidine kinase PhoQ	T	-1.60236	0.014614
RW109_04178	Cna protein B-type domain protein	O	-1.59607	3.28e-11
RW109_02081	Alpha/beta hydrolase family protein	S	-1.59425	0.001998
RW109_04177	outer membrane channel protein	M	-1.58589	4.3e-06
RW109_03529	Limonene 1,2-monooxygenase	C	-1.5596	0.044842
RW109_01995	2-isopropylmalate synthase	E	-1.54808	3.28e-11
RW109_04176	Toxin RTX-I translocation ATP-binding protein	V	-1.53986	0.002861
RW109_06070	Hypothetical protein	S	-1.52656	0.028453
RW109_03698	Hypothetical protein	Unknown	-1.52183	0.030972
RW109_02703	3-isopropylmalate dehydratase small subunit 1	E	-1.48472	0.016001
RW109_00725	Aegerolysin	Unknown	-1.45557	1.42e-08

## Sheet: POE Only (2)
Transcript ID	Prokka putative gene function	Cog category	Log2 fold change	Adjusted P-value
Plasmid 1
RW109_00461	Cytochrome c	C	-2.71951	0.01304
RW109_00269	Hypothetical protein	S	-1.76917	4.24e-05
RW109_00284	Taurine--pyruvate aminotransferase	H	-1.68698	0.009095
RW109_00135	Hypothetical protein	S	-1.56624	2.98e-08
RW109_00560	Acrylyl-CoA reductase AcuI	C	-1.56215	0.000279
RW109_00469	Formyltetrahydrofolate deformylase	F	-1.55346	0.000918
Main chromosome
RW109_05811	Hypothetical protein	S	-7.91246	5.85e-23
RW109_03585	Putative RNA polymerase sigma factor FecI	K	-7.67372	1.73e-17
RW109_02092	Pseudolysin precursor	E	-7.20897	1.48e-226
RW109_05337	GlcNAc-binding protein A precursor	G	-6.86168	2.41e-51
RW109_01518	Pesticin receptor precursor	P	-6.82958	1.82e-23
RW109_05808	Superoxide dismutase [Mn/Fe]	P	-6.81825	2.65e-27
RW109_03711	Chitinase D precursor	G	-6.69767	3.84e-18
RW109_03982	Decarbamoylnovobiocin carbamoyltransferase	O	-6.6416	3.32e-18
RW109_05809	Hypothetical protein	S	-6.52016	2.14e-17
RW109_05840	Periplasmic dipeptide transport protein precursor	E	-6.4956	3.2e-37
RW109_06145	Hypothetical protein	Unknown	-6.33497	2.66e-13
RW109_03624	L-ornithine 5-monooxygenase	Q	-6.09173	1.1e-26
RW109_01446	2,3-dihydroxybenzoate-AMP ligase	Q	-6.04464	6.57e-37
RW109_05810	Fumarate hydratase class II	C	-5.90936	1.84e-60
RW109_03598	Diaminobutyrate--2-oxoglutarate aminotransferase	E	-5.8692	4.78e-11
RW109_02394	Hemophore HasA	S	-5.73529	2.94e-10
RW109_01445	Linear gramicidin dehydrogenase LgrE	Q	-5.67197	7.07e-10
RW109_01448	Phenyloxazoline synthase MbtB	Q	-5.47162	2.61e-48
RW109_01449	Phenyloxazoline synthase MbtB	Q	-5.39698	4.57e-35
RW109_04157	Hypothetical protein	S	-5.28326	2.26e-10
RW109_05708	Iron-regulated protein A precursor	P	-5.17283	1.12e-40
RW109_04016	Vibriobactin utilization protein ViuB	P	-5.13653	5.29e-13
RW109_03600	Linear gramicidin dehydrogenase LgrE	Q	-4.8329	4.93e-06
RW109_01997	Ferric enterobactin receptor precursor	P	-4.82245	5.47e-10
RW109_05557	Heme oxygenase	P	-4.81677	2.97e-08
RW109_01450	Oxidoreductase family, NAD-binding Rossmann fold	Q	-4.7923	7.27e-08
RW109_02393	Hemin receptor precursor	P	-4.71197	3.29e-09
RW109_03587	Linear gramicidin synthase subunit B	Q	-4.69832	1e-14
RW109_01443	Salicylate biosynthesis isochorismate synthase	H	-4.6322	7.45e-19
RW109_06295	Hemin transport protein HemS	P	-4.61476	3.33e-06
RW109_01444	Salicylate biosynthesis protein PchB	Q	-4.51267	5.59e-08
RW109_04155	Fatty acid hydroxylase superfamily protein	I	-4.49475	7.73e-07
RW109_03625	Acyl-homoserine lactone acylase PvdQ precursor	S	-4.48913	1.12e-05
RW109_05182	Anthranilate synthase component 1, pyocyanine specific	E	-4.43508	2.03e-09
RW109_07078	Hypothetical protein	Unknown	-4.40879	5.05e-18
RW109_03613	ABC transporter ATP-binding protein YojI	V	-4.40132	9.18e-14
RW109_02944	Leupeptin-inactivating enzyme 1 precursor	S	-4.37988	1.37e-43
RW109_03849	Hydrogen cyanide synthase subunit HcnB	S	-4.32248	2.04e-07
RW109_05807	Zinc transporter ZupT	P	-4.30106	3.99e-05
RW109_03706	Linear gramicidin synthase subunit B	Q	-4.29325	4.13e-09
RW109_04085	Hypothetical protein	S	-4.28429	2.72e-06
RW109_06166	Hypothetical protein	S	-4.23382	2.72e-11
RW109_03599	MbtH-like protein	S	-4.19362	0.000224
RW109_04721	fec operon regulator FecR	P, T	-4.16004	0.000302
RW109_03985	Hypothetical protein	S	-4.15106	0.000269
RW109_01463	Phenazine biosynthesis protein PhzB 2	S	-4.08716	0.000364
RW109_06227	Spore Coat Protein U domain protein	S	-4.07166	3.95e-19
RW109_01815	Putative RNA polymerase sigma factor FecI	K	-4.06329	0.00055
RW109_04720	TonB-dependent heme receptor A precursor	P	-4.05872	0.000125
RW109_04181	Protease LasA precursor	M	-4.05671	2.15e-24
RW109_05641	SAF domain protein	U	-4.02134	1.63e-06
RW109_04454	Virulence-associated V antigen	S	-4.01886	0.000545
RW109_02081	Alpha/beta hydrolase family protein	S	-3.96483	4.01e-08
RW109_03848	Hydrogen cyanide synthase subunit HcnC precursor	E	-3.94486	8.88e-08
RW109_02003	Hypothetical protein	S	-3.93601	3.8e-05
RW109_01601	Linear gramicidin synthase subunit D	Q	-3.90618	1.83e-29
RW109_04183	Acyl carrier protein	I	-3.8988	4.39e-05
RW109_03434	PA-I galactophilic lectin	S	-3.89066	8.91e-13
RW109_02125	Putative cadmium-transporting ATPase	P	-3.88696	1.91e-21
RW109_01453	Fe(3+)-pyochelin receptor precursor	P	-3.8853	1.78e-55
RW109_04158	2OG-Fe(II) oxygenase superfamily protein	Unknown	-3.88309	7.16e-07
RW109_05841	Porin D precursor	M	-3.85737	1.3e-06
RW109_02214	50S ribosomal protein L31 type B	J	-3.8528	6.27e-18
RW109_05857	Phosphoethanolamine transferase EptC	S	-3.83684	0.000432
RW109_02290	Bacterioferritin-associated ferredoxin	S	-3.82885	4.71e-11
RW109_01076	Putative RNA polymerase sigma factor FecI	K	-3.81059	0.001449
RW109_06296	Hemin receptor precursor	P	-3.81	2.51e-14
RW109_02391	Putative RNA polymerase sigma factor FecI	K	-3.80255	0.001655
RW109_02315	Hypothetical protein	S	-3.80089	0.001629
RW109_03983	Putative 3-phenylpropionic acid transporter	G	-3.78876	0.000157
RW109_00797	NAD(P) transhydrogenase subunit alpha part 1	C	-3.77637	0.000589
RW109_01499	Lysyl endopeptidase precursor	S	-3.77313	1.65e-09
RW109_02001	Hypothetical protein	Unknown	-3.74721	3.79e-07
RW109_04140	Ferrichrome receptor FcuA precursor	P	-3.72914	0.002238
RW109_01792	Hypothetical protein	S	-3.71891	6.68e-53
RW109_03616	Isopenicillin N epimerase	E	-3.7051	0.000175
RW109_05855	PKHD-type hydroxylase	S	-3.68356	4.54e-06
RW109_03708	peptide synthase	Q	-3.67559	1.68e-07
RW109_03645	Hypothetical protein	S	-3.66942	1.15e-20
RW109_04722	Putative RNA polymerase sigma factor FecI	K	-3.64878	0.00128
RW109_03626	Ferric uptake regulation protein	Unknown	-3.63794	6.2e-05
RW109_00725	Aegerolysin	Unknown	-3.61752	6.92e-58
RW109_01451	Iron import ATP-binding/permease protein IrtA	V	-3.60443	3.52e-09
RW109_03707	peptide synthase	Q	-3.6005	0.000107
RW109_04177	outer membrane channel protein	M	-3.56012	4.3e-20
RW109_01515	Ferrienterobactin-binding periplasmic protein precursor	P	-3.54844	0.002384
RW109_04655	Ferric aerobactin receptor precursor	P	-3.52901	2.53e-05
RW109_03615	Serine/threonine-protein kinase pkn1	O	-3.51931	0.005436
RW109_02285	Extracellular serine protease precursor	O	-3.51793	5.54e-06
RW109_06228	Spore Coat Protein U domain protein	S	-3.50397	0.000249
RW109_01074	Ferrichrome-iron receptor precursor	P	-3.49383	8.21e-11
RW109_01506	Ferripyoverdine receptor precursor	P	-3.48145	2.45e-06
RW109_03546	Ferrichrome-iron receptor precursor	P	-3.4802	0.000253
RW109_01791	Hypothetical protein	S	-3.46331	4.49e-66
RW109_05181	Anthranilate synthase component 2, pyocyanine specific	E	-3.45318	3.52e-05
RW109_06165	Outer membrane protein P1 precursor	I	-3.44776	0.000225
RW109_01456	muropeptide transporter	G	-3.44021	1.42e-08
RW109_03601	Periplasmic solute binding protein family protein	P	-3.43704	0.003236
RW109_03709	Linear gramicidin synthase subunit D	Q	-3.42415	1.94e-10
RW109_01038	Putative TonB-dependent receptor BfrD precursor	P	-3.41473	0.009342
RW109_05838	Xaa-Pro dipeptidase	E	-3.40279	7.3e-06
RW109_03644	Hypothetical protein	S	-3.39662	2.03e-07
RW109_03023	Lactonizing lipase precursor	S	-3.39058	4.98e-07
RW109_05638	Putative conjugal transfer protein/MT3759	U	-3.38548	0.00042
RW109_01807	Hypothetical protein	Unknown	-3.38106	0.004318
RW109_03606	Hypothetical protein	S	-3.37176	0.010864
RW109_01533	Hypothetical protein	Unknown	-3.36324	9.29e-37
RW109_04987	Aerobic C4-dicarboxylate transport protein	C	-3.35072	8.07e-08
RW109_04178	Cna protein B-type domain protein	O	-3.33752	1.23e-34
RW109_01519	Nitrilotriacetate monooxygenase component A	S	-3.33646	0.001786
RW109_03705	Cysteine/O-acetylserine efflux protein	E	-3.32716	0.000589
RW109_02746	Ycf48-like protein precursor	S	-3.31176	0.001879
RW109_06294	Hemin-binding periplasmic protein HmuT precursor	P	-3.30829	4.42e-05
RW109_01452	Iron import ATP-binding/permease protein IrtB	V	-3.30209	0.003133
RW109_06690	Glycine betaine transport ATP-binding protein OpuAA	E	-3.26881	1.8e-11
RW109_05255	Transcriptional regulatory protein BaeR	T	-3.2526	0.000577
RW109_05856	Beta-lactamase HcpA precursor	S	-3.24864	0.004007
RW109_04018	Hypothetical protein	Unknown	-3.2457	0.0086
RW109_03984	Phosphorylated carbohydrates phosphatase	S	-3.24226	0.016216
RW109_03311	Transcriptional regulatory protein BaeR	T	-3.2401	0.001387
RW109_05923	Phage regulatory protein Rha (Phage_pRha)	K	-3.21341	0.000849
RW109_07029	Serine hydroxymethyltransferase 2	E	-3.20973	0.016998
RW109_01617	Hypothetical protein	S	-3.20701	0.00902
RW109_01333	50S ribosomal protein L11	J	-3.18508	1.98e-25
RW109_01875	Energy-coupling factor transporter ATP-binding protein EcfA2	S	-3.17556	0.011741
RW109_03617	Membrane dipeptidase (Peptidase family M19)	E	-3.1691	2.83e-07
RW109_06753	Arginine ABC transporter permease protein ArtQ	E	-3.15686	0.019159
RW109_01464	Phenazine biosynthesis protein PhzB 2	S	-3.15607	0.0198
RW109_03646	Hypothetical protein	S	-3.15467	4.69e-06
RW109_01112	Acyl-CoA dehydrogenase	I	-3.14987	1.46e-06
RW109_04015	Hypothetical protein	S	-3.12788	0.021096
RW109_05131	Esterase EstB	V	-3.12045	0.000228
RW109_03545	fec operon regulator FecR	S	-3.11781	0.011863
RW109_02957	Alpha/beta hydrolase family protein	S	-3.11575	0.001867
RW109_03566	Serine hydroxymethyltransferase 2	E	-3.10225	0.000459
RW109_01813	Fe(3+) dicitrate transport protein FecA precursor	P	-3.0962	0.012243
RW109_01455	Hypothetical protein	S	-3.0961	0.001771
RW109_03986	Copper resistance protein A precursor	Q	-3.07651	0.027726
RW109_05224	Porin D precursor	M	-3.06118	7.84e-32
RW109_04149	Anthranilate synthase component 1, pyocyanine specific	E, H	-3.05599	0.025943
RW109_04138	Putative RNA polymerase sigma factor FecI	K	-3.05285	0.014754
RW109_05836	Periplasmic dipeptide transport protein precursor	E	-3.03597	1.98e-16
RW109_07223	ATP synthase subunit delta	C	-3.03358	4.82e-20
RW109_05050	Hypothetical protein	Unknown	-3.01753	0.006938
RW109_04046	Limonene hydroxylase	K	-3.00537	0.018586
RW109_01155	Putative hydroxypyruvate isomerase YgbM	G	-3.00095	0.035991
RW109_05322	Aromatic amino acid transport protein AroP	E	-2.99928	2.89e-09
RW109_02321	4'-demethylrebeccamycin synthase	M	-2.99702	5.04e-13
RW109_06509	nicotinic acid mononucleotide adenylyltransferase	H	-2.9938	0.008234
RW109_02501	Phosphate-import protein PhnD precursor	P	-2.99246	2.31e-05
RW109_00655	Asparagine synthetase [glutamine-hydrolyzing] 3	E	-2.98933	2.41e-05
RW109_04718	Protease 2	E	-2.97574	0.004165
RW109_05186	3-oxoacyl-(acyl carrier protein) synthase III	Unknown	-2.97467	1.39e-09
RW109_01516	Putative siderophore transport system ATP-binding protein YusV	P	-2.97458	0.021092
RW109_06762	dTDP-4-dehydrorhamnose reductase	M	-2.9736	1.33e-06
RW109_06266	Hypothetical protein	S	-2.97219	0.000107
RW109_04176	Toxin RTX-I translocation ATP-binding protein	V	-2.96322	1.34e-06
RW109_06873	Major exported protein	S	-2.95001	0.020734
RW109_06732	Hypothetical protein	S	-2.94765	0.003542
RW109_05710	Imelysin	S	-2.94459	0.001224
RW109_06767	C4-dicarboxylate-binding periplasmic protein precursor	G	-2.93996	1.69e-16
RW109_05921	Hypothetical protein	S	-2.92354	0.039147
RW109_06769	Sialic acid TRAP transporter permease protein SiaT	G	-2.91509	0.003831
RW109_06654	Poly-beta-hydroxybutyrate polymerase	I	-2.91493	1e-08
RW109_01806	Hypothetical protein	Unknown	-2.91017	0.011353
RW109_00984	tRNA (guanine-N(7)-)-methyltransferase	C	-2.89498	0.027051
RW109_06231	F1 capsule-anchoring protein precursor	M	-2.89202	0.008928
RW109_06330	Ribosome-binding factor A	J	-2.89117	0.024956
RW109_02485	Plipastatin synthase subunit B	S	-2.88814	0.004974
RW109_06209	TPR repeat-containing protein YfgC precursor	O	-2.88503	4.13e-06
RW109_06460	Urease subunit alpha	E	-2.88357	0.001089
RW109_04202	Hypothetical protein	Unknown	-2.88043	1.96e-13
RW109_04019	Hypothetical protein	Unknown	-2.87774	0.000963
RW109_07044	Putative inner membrane protein	S	-2.87704	0.013704
RW109_04156	Hypothetical protein	Unknown	-2.87423	0.0158
RW109_01457	FAD-dependent urate hydroxylase	C, H	-2.873	0.02807
RW109_01075	fec operon regulator FecR	S	-2.87191	0.030806
RW109_02268	UDP-4-amino-4-deoxy-L-arabinose--oxoglutarate aminotransferase	E	-2.87162	0.049609
RW109_04448	Exoenzyme S synthesis protein B	Unknown	-2.87095	0.049382
RW109_01145	MAPEG family protein	S	-2.86318	0.028294
RW109_01002	Putative cystathionine beta-synthase	E	-2.86278	3.19e-05
RW109_02002	Hypothetical protein	S	-2.86145	0.000252
RW109_05043	Hypothetical protein	M	-2.85853	4.39e-06
RW109_03620	Macrolide export ATP-binding/permease protein MacB	H	-2.84885	0.015724
RW109_03604	Manganese ABC transporter substrate-binding lipoprotein precursor	P	-2.84748	0.033497
RW109_04992	Hypothetical protein	M	-2.84173	6.3e-32
RW109_05691	Putative HTH-type transcriptional regulator YgaV	K	-2.83684	0.015304
RW109_05014	Ribonucleoside-diphosphate reductase 1 subunit alpha	F	-2.83505	6.07e-20
RW109_02483	Cytochrome P450 107B1	Q	-2.83168	0.000378
RW109_02150	Leucine efflux protein	E	-2.82722	0.03624
RW109_07224	ATP synthase subunit b	C	-2.81919	2.86e-09
RW109_02607	HTH-type transcriptional regulator VirS	K	-2.81227	0.006739
RW109_05741	Arginine biosynthesis bifunctional protein ArgJ	E	-2.80416	0.000262
RW109_01624	Riboflavin synthase	H	-2.80353	0.042503
RW109_03559	Enterochelin esterase	P	-2.78814	0.019828
RW109_04809	Flagellar hook-length control protein	N	-2.78809	0.000217
RW109_06955	Hypothetical protein	S	-2.78799	5.04e-12
RW109_06416	Magnesium-transporting ATPase, P-type 1	P	-2.78416	0.002518
RW109_03414	FAD-dependent urate hydroxylase	C, H	-2.78248	2.05e-12
RW109_03562	N-substituted formamide deformylase precursor	S	-2.76735	0.0002
RW109_05837	Periplasmic dipeptide transport protein precursor	E	-2.76026	8.98e-06
RW109_03720	Porin B precursor	M	-2.75721	0.00425
RW109_07219	ATP synthase epsilon chain	C	-2.7552	1.23e-05
RW109_03439	Sulfide dehydrogenase [flavocytochrome c] flavoprotein chain precursor	S	-2.73804	3.1e-22
RW109_06568	Outer membrane protein TolC precursor	M	-2.73395	6.06e-09
RW109_01157	Phosphoglycerate kinase	G	-2.72569	0.002491
RW109_04111	Cytochrome c	S	-2.71783	0.000109
RW109_02747	Membrane protein YdfJ	S	-2.71753	5.22e-10
RW109_05173	Glycine cleavage system transcriptional repressor	K	-2.71483	0.000151
RW109_01447	Regulatory protein PchR	K	-2.71158	0.012194
RW109_05642	Flp/Fap pilin component	Unknown	-2.70807	3.39e-12
RW109_01556	Hypothetical protein	S	-2.70595	0.026055
RW109_02286	Assimilatory nitrate reductase catalytic subunit	C	-2.69677	0.052579
RW109_02938	Putative GTP-binding protein YjiA	S	-2.68256	0.031879
RW109_06752	ABC transporter arginine-binding protein 1 precursor	P	-2.67008	9.15e-25
RW109_06442	Ribosomal protein L11 methyltransferase	J	-2.66673	0.017037
RW109_04159	Acyl-homoserine lactone acylase QuiP precursor	J	-2.66649	0.014896
RW109_01338	DNA-directed RNA polymerase subunit beta'	K	-2.65155	6.12e-28
RW109_02842	Porin-like protein NicP precursor	M	-2.6504	1.33e-22
RW109_05348	DegV domain-containing protein	S	-2.64374	0.033628
RW109_01036	Adenosylhomocysteinase	H	-2.62708	4.66e-19
RW109_02750	Alpha/beta hydrolase family protein	S	-2.62389	0.040159
RW109_06255	Ferric aerobactin receptor precursor	P	-2.62361	0.000562
RW109_01877	ABC transporter substrate binding protein	S	-2.62302	6.17e-10
RW109_06232	Spore Coat Protein U domain protein	S	-2.61579	0.009569
RW109_07222	ATP synthase subunit alpha	C	-2.61383	3.78e-27
RW109_05695	Ferrous iron transport protein B	P	-2.61096	4.76e-06
RW109_02773	Copper-sensing transcriptional repressor CsoR	S	-2.60879	0.001301
RW109_00973	Peptidase M16 inactive domain protein	O	-2.60168	8.12e-06
RW109_06291	Hypothetical protein	S	-2.59984	0.026202
RW109_06692	glycine betaine transporter periplasmic subunit	E	-2.59823	0.000303
RW109_06696	Urocanate hydratase	E	-2.59516	8.75e-17
RW109_06691	Glycine betaine transport system permease protein OpuAB	E	-2.58367	3.52e-05
RW109_06467	MOSC domain protein	S	-2.57962	0.015863
RW109_06751	Octopine permease ATP-binding protein P	E	-2.56325	5.36e-06
RW109_02487	Dimodular nonribosomal peptide synthase	Q	-2.55291	7.38e-05
RW109_02320	Rhamnosyltransferase 1 subunit A	S	-2.54237	8.77e-20
RW109_06446	Bifunctional purine biosynthesis protein PurH	F	-2.53687	0.004641
RW109_00972	Ribosomal RNA small subunit methyltransferase D	L	-2.53608	0.027833
RW109_06655	Putative HTH-type transcriptional regulator TtgW	K	-2.53409	0.008633
RW109_06818	Putative binding protein component of ABC iron transporter precursor	P	-2.53218	1.53e-21
RW109_07035	Glutathione-independent formaldehyde dehydrogenase	C	-2.53147	1.56e-06
RW109_00747	Nucleoside 2-deoxyribosyltransferase	F	-2.52825	0.016275
RW109_01881	Hypothetical protein	Unknown	-2.52604	0.028262
RW109_02482	Putative PhzA/B-like protein	S	-2.52128	0.04593
RW109_01600	C-factor	S	-2.51949	0.018608
RW109_03640	Chaperone protein ClpB	O	-2.51373	0.053656
RW109_03721	Quinoprotein glucose dehydrogenase	G	-2.50709	5.99e-08
RW109_04510	Inner membrane protein YdcO	Q	-2.50082	0.037059
RW109_06964	Putative L-lactate dehydrogenase operon regulatory protein	K	-2.49774	0.000105
RW109_07032	Aminomethyltransferase	E	-2.48405	0.003045
RW109_04009	Serine/threonine transporter SstT	E	-2.47757	0.017365
RW109_03478	peptidase PmbA	S	-2.47537	0.005622
RW109_01337	DNA-directed RNA polymerase subunit beta	K	-2.47015	8.4e-29
RW109_02025	Hypothetical protein	S	-2.46248	1.24e-12
RW109_03607	Hypothetical protein	S	-2.44966	0.034606
RW109_06956	DNA-binding protein HU-beta	L	-2.44915	3.41e-18
RW109_03553	Hypothetical protein	Unknown	-2.44766	0.000835
RW109_01976	Hypothetical protein	O	-2.44686	1.98e-05
RW109_04503	Hypothetical protein	S	-2.43973	1.3e-10
RW109_05184	PQB biosynthetic 3-oxoacyl-[acyl-carrier-protein] synthase III	I	-2.43009	1.67e-06
RW109_01853	Long-chain-fatty-acid--CoA ligase	Q	-2.42649	0.01788
RW109_05821	Rod shape-determining protein MreB	D	-2.42089	0.0003
RW109_06734	Bacterial extracellular solute-binding proteins, family 3	E	-2.41803	0.004233
RW109_06733	Bacterial extracellular solute-binding proteins, family 3	E	-2.41173	0.002536
RW109_06793	Phosphoenolpyruvate carboxykinase [ATP]	C	-2.40216	6.1e-13
RW109_02306	Hypothetical protein	Unknown	-2.39295	0.004075
RW109_06178	Serine hydroxymethyltransferase 2	E	-2.39127	3.73e-05
RW109_06036	Phage regulatory protein Rha (Phage_pRha)	K	-2.38628	0.003705
RW109_07024	Anthranilate 1,2-dioxygenase large subunit	P	-2.385	0.003738
RW109_02758	NAD-specific glutamate dehydrogenase	E	-2.38084	1.52e-20
RW109_05775	HTH-type transcriptional regulator CdhR	K	-2.3783	0.008397
RW109_01465	Multifunctional cyclase-dehydratase-3-O-methyl transferase TcmN	S	-2.37162	0.000659
RW109_06218	Hypothetical protein	S	-2.36825	2.65e-08
RW109_03479	protease TldD	S	-2.36747	0.003752
RW109_00803	Hypothetical protein	S	-2.35417	1.89e-14
RW109_01972	HTH-type transcriptional regulator IscR	K	-2.35009	5.97e-07
RW109_05879	tRNA-Thr(cgt)	Unknown	-2.34875	0.001549
RW109_03608	Hypothetical protein	S	-2.34807	3.15e-05
RW109_01790	Long-chain-fatty-acid--CoA ligase	Q	-2.34636	2.83e-10
RW109_06764	dTDP-4-dehydrorhamnose 3,5-epimerase	M	-2.34503	2.64e-07
RW109_07010	Hypothetical protein	S	-2.34067	0.044643
RW109_07221	ATP synthase gamma chain	C	-2.336	7.72e-11
RW109_01625	Riboflavin biosynthesis protein RibBA	H	-2.31901	0.004961
RW109_04678	Hypothetical protein	S	-2.31683	0.009675
RW109_06694	Histidine ammonia-lyase	E	-2.31486	0.002305
RW109_03637	Phage-related baseplate assembly protein	M	-2.3101	0.017913
RW109_00983	Thiazole synthase	H	-2.30267	0.0074
RW109_04411	Putative enoyl-CoA hydratase	I	-2.30176	0.001334
RW109_01756	Endonuclease/Exonuclease/phosphatase family protein	S	-2.30143	0.046552
RW109_02116	transcriptional regulator BetI	K	-2.29315	0.052555
RW109_01336	50S ribosomal protein L7/L12	J	-2.28972	3.54e-07
RW109_02027	Competence protein CoiA-like family protein	S	-2.27893	0.020554
RW109_04988	Urease operon transcriptional activator	K	-2.27697	0.037168
RW109_05185	3-oxoacyl-[acyl-carrier-protein] synthase 3	I	-2.27339	2.59e-07
RW109_02983	Hypothetical protein	S	-2.27317	0.012243
RW109_01543	Ubp3 associated protein Bre5	C	-2.2687	4.5e-08
RW109_05291	Arginine N-succinyltransferase subunit beta	E	-2.24903	0.023277
RW109_04426	Cytochrome c	C	-2.24761	0.054311
RW109_00974	Protease 3 precursor	O	-2.22544	7.13e-05
RW109_02877	S-methyl-5'-thioinosine phosphorylase	F	-2.22457	0.000206
RW109_06920	Omega-amino acid--pyruvate aminotransferase	E	-2.22399	3.69e-08
RW109_02019	GMP synthase [glutamine-hydrolyzing]	F	-2.22039	3.5e-06
RW109_00805	Acetyl-S-ACP:malonate ACP transferase	S	-2.21809	0.001371
RW109_02704	Putative methyltransferase YcgJ	Q	-2.20544	0.048663
RW109_03482	Multidrug resistance protein MdtC	V	-2.20386	0.045269
RW109_01589	Hypothetical protein	K	-2.19768	0.002862
RW109_02261	UDP-glucose 6-dehydrogenase TuaD	M	-2.19449	0.048572
RW109_05491	Uracil-DNA glycosylase	L	-2.19366	0.001114
RW109_06285	Hypothetical protein	S	-2.19335	0.000688
RW109_07220	ATP synthase subunit beta	C	-2.19284	2.04e-15
RW109_05246	cryptic autophosphorylating protein tyrosine kinase Etk	M	-2.18994	2e-10
RW109_04452	Secretion system effector C (SseC) like family protein	S	-2.17139	0.010158
RW109_06622	Putative thioesterase (yiiD_Cterm)	S	-2.17091	0.007063
RW109_06217	Hypothetical protein	Unknown	-2.16761	1.11e-08
RW109_07011	Putative N-methylproline demethylase	C	-2.16627	0.001602
RW109_06526	30S ribosomal protein S18	J	-2.16337	0.000459
RW109_02159	30S ribosomal protein S2	J	-2.16019	3.86e-13
RW109_05183	Putative diflavin flavoprotein A 3	S	-2.15569	0.000175
RW109_02829	Replicase family protein	S	-2.15261	0.024569
RW109_01978	2Fe-2S ferredoxin	C	-2.15248	0.010896
RW109_05640	Type II secretion system protein D precursor	U	-2.148	0.002331
RW109_02744	Hypothetical protein	S	-2.14442	0.034802
RW109_07149	transport protein TonB	M	-2.14087	4.38e-07
RW109_05859	Lysine/ornithine decarboxylase	E	-2.1274	3.52e-09
RW109_00799	NAD(P) transhydrogenase subunit beta	C	-2.12618	0.051505
RW109_01858	Hypothetical protein	S	-2.118	0.03852
RW109_02601	tRNA-binding protein YgjH	J	-2.11638	0.020618
RW109_04471	Lipoteichoic acid synthase 1	M	-2.11563	0.004874
RW109_02712	Bifunctional protein FolC	H	-2.10975	4.92e-05
RW109_03163	Daunorubicin/doxorubicin resistance ATP-binding protein DrrA	V	-2.10937	0.002509
RW109_02859	Hypothetical protein	C	-2.10592	0.012853
RW109_05898	Sporulation initiation inhibitor protein Soj	D	-2.09572	0.018143
RW109_06499	Sulfoacetaldehyde reductase	S	-2.09303	0.000599
RW109_05015	Ribonucleoside-diphosphate reductase subunit beta	F	-2.09069	1.1e-05
RW109_04010	Putrescine importer PuuP	E	-2.07854	0.000795
RW109_04175	Type I secretion system membrane fusion protein PrsE	U	-2.07552	2.49e-05
RW109_05097	Flagellar hook protein FlgE	N	-2.07475	1.81e-09
RW109_03609	Vibriobactin utilization protein ViuB	P	-2.07369	0.001884
RW109_06672	Cystine-binding periplasmic protein precursor	E	-2.07299	0.000215
RW109_01995	2-isopropylmalate synthase	E	-2.07251	6.02e-19
RW109_01973	Cysteine desulfurase	E	-2.06996	3.52e-13
RW109_01034	5,10-methylenetetrahydrofolate reductase	E	-2.05778	0.020275
RW109_03299	N-substituted formamide deformylase precursor	S	-2.05241	3.1e-05
RW109_01064	Putative acyltransferase YihG	I	-2.038	9.31e-05
RW109_06168	Outer membrane efflux protein	M	-2.03558	0.030239
RW109_01648	Inorganic pyrophosphatase	C	-2.0319	0.000167
RW109_02876	Beta-hexosaminidase	G	-2.02652	0.034017
RW109_02070	Ribosome maturation factor RimM	J	-2.02546	4.67e-07
RW109_06525	Hypothetical protein	S	-2.02256	0.00205
RW109_05253	Ferric enterobactin receptor precursor	P	-2.01835	0.001225
RW109_02453	Fucose-binding lectin II (PA-IIL)	S	-2.01684	2.23e-05
RW109_06763	Glucose-1-phosphate thymidylyltransferase 1	M	-2.01414	5.75e-10
RW109_03061	Hydroperoxy fatty acid reductase gpx1	O	-2.01132	0.001371
RW109_04901	Serralysin precursor	Q	-2.00857	6.04e-11
RW109_07070	Alginate biosynthesis protein AlgA	M	-2.00716	0.000131
RW109_04905	Hypothetical protein	Unknown	-2.00686	0.000199
RW109_00888	Porin-like protein NicP precursor	M	-2.0024	3.16e-09
RW109_01334	50S ribosomal protein L1	J	-2.00086	4.91e-07
RW109_05018	Hypothetical protein	Unknown	-2.00019	0.039673
RW109_03565	Glycine dehydrogenase (decarboxylating)	E	-1.99444	1.33e-07
RW109_06153	Hypothetical protein	S	-1.98968	6.66e-12
RW109_01367	30S ribosomal protein S11	J	-1.97557	9.73e-05
RW109_01542	Putative HTH-type transcriptional regulator YdcR	K	-1.9642	5.08e-07
RW109_05457	Sodium/proline symporter	E	-1.94887	0.054247
RW109_00899	Spermidine/putrescine import ATP-binding protein PotA	E	-1.94542	2.49e-06
RW109_06366	HTH-type transcriptional regulator HmrR	K	-1.93163	4.39e-08
RW109_01690	LPS-assembly lipoprotein RlpB	M	-1.93127	0.005392
RW109_05673	General stress protein 18	S	-1.92839	2.3e-05
RW109_02190	5'-nucleotidase SurE	F	-1.92766	0.009168
RW109_04684	Glutaminase-asparaginase precursor	E	-1.92513	2.75e-06
RW109_02830	HTH-type transcriptional regulator SinR	Unknown	-1.92419	8.31e-09
RW109_00687	Hypothetical protein	S	-1.917	0.009675
RW109_06781	Formate dehydrogenase H	C	-1.91061	2.16e-05
RW109_05788	ATP phosphoribosyltransferase	E	-1.90975	0.020749
RW109_05198	Colicin-Ia	S	-1.8945	0.042815
RW109_06327	Polyribonucleotide nucleotidyltransferase	J	-1.89317	1.23e-08
RW109_01151	S-adenosylmethionine synthase	H	-1.89021	4.32e-08
RW109_02068	Signal recognition particle protein	U	-1.88703	0.000347
RW109_06287	Hypothetical protein	S	-1.86896	7.21e-06
RW109_07122	Membrane lipoprotein TpN32 precursor	P	-1.86884	1.03e-05
RW109_01619	Thioredoxin-1	O	-1.86845	5.18e-06
RW109_06761	dTDP-glucose 4,6-dehydratase	M	-1.86304	2.11e-07
RW109_02333	ATP-dependent RNA helicase RhlE	L	-1.86293	0.000343
RW109_05458	Bifunctional protein PutA	E	-1.86189	1.06e-05
RW109_01852	ATP-dependent RNA helicase RhlB	L	-1.85948	1.34e-05
RW109_02024	Chaperone protein HtpG	Unknown	-1.85767	7.43e-08
RW109_06924	Periplasmic dipeptide transport protein precursor	E	-1.85691	0.000246
RW109_02160	Elongation factor Ts	J	-1.85574	6.41e-06
RW109_01035	Bifunctional (p)ppGpp synthase/hydrolase SpoT	K, T	-1.85547	0.052555
RW109_03190	Methyl-accepting chemotaxis protein PctC	P	-1.85527	0.000131
RW109_06090	Hypothetical protein	Unknown	-1.85386	0.001871
RW109_07072	GDP-6-deoxy-D-mannose reductase	M	-1.85327	3.3e-07
RW109_02576	Cell division topological specificity factor	D	-1.85306	3.11e-09
RW109_01351	50S ribosomal protein L16	J	-1.84584	3.75e-09
RW109_01104	Biotin synthase	H	-1.84315	5.39e-09
RW109_01185	30S ribosomal protein S21	J	-1.84052	0.000224
RW109_05974	Hypothetical protein	Unknown	-1.83035	0.003568
RW109_03371	Adenylosuccinate lyase	F	-1.81828	0.011706
RW109_01003	Cystathionine beta-lyase	E	-1.81444	0.005247
RW109_05187	Anthranilate--CoA ligase	I	-1.81105	4.83e-05
RW109_00900	Putrescine transport system permease protein PotH	P	-1.80997	5.3e-05
RW109_02066	Magnesium and cobalt efflux protein CorC	P	-1.80215	0.014896
RW109_04570	Hypothetical protein	Unknown	-1.79965	1.82e-06
RW109_04582	Citrate synthase	C	-1.79012	4.72e-13
RW109_04427	Proteasome subunit	O	-1.77645	0.000974
RW109_05004	Dienelactone hydrolase family protein	Q	-1.77163	0.027088
RW109_01203	Hypothetical protein	Unknown	-1.76764	0.004974
RW109_04818	Acyl-homoserine-lactone synthase	Q, T	-1.76736	5.25e-10
RW109_00598	Glycine--tRNA ligase beta subunit	J	-1.76457	0.005168
RW109_06708	Esterase EstA precursor	I	-1.76365	1.65e-09
RW109_03844	2-hydroxy-3-oxopropionate reductase	I	-1.76132	0.000143
RW109_02361	D-erythro-7,8-dihydroneopterin triphosphate epimerase	H	-1.75957	0.000112
RW109_00746	Pyrimidine-specific ribonucleoside hydrolase RihB	F	-1.75919	0.000213
RW109_04771	Cytochrome c-type biogenesis protein CcmF	O	-1.7585	0.007385
RW109_07071	GDP-mannose 4,6-dehydratase	M	-1.75636	3.21e-05
RW109_02720	Type II secretion system protein E	U	-1.75445	7.27e-05
RW109_02118	Hypothetical protein	S	-1.75421	0.000244
RW109_06902	Cyclic di-GMP phosphodiesterase Gmr	T	-1.75409	0.004179
RW109_02349	Putative peroxiredoxin	O	-1.74902	0.030712
RW109_04549	Colicin I receptor precursor	P	-1.74329	0.026202
RW109_04373	Alginate lyase precursor	S	-1.7405	2.81e-10
RW109_03440	Hypothetical protein	S	-1.73224	0.028993
RW109_01368	30S ribosomal protein S4	J	-1.72633	5.41e-06
RW109_05041	Hypothetical protein	Unknown	-1.71963	0.012194
RW109_06077	Hypothetical protein	Unknown	-1.71225	9.42e-06
RW109_01974	NifU-like protein	C	-1.70497	1.68e-06
RW109_05113	Hypothetical protein	S	-1.70415	0.033465
RW109_01362	50S ribosomal protein L30	J	-1.69792	0.007617
RW109_03209	Putative diguanylate cyclase YcdT	T	-1.69745	0.005884
RW109_02781	Helix-turn-helix domain protein	K	-1.69516	0.000199
RW109_01153	Transketolase 1	G	-1.69427	6.28e-06
RW109_05238	Phosphoribosylformylglycinamidine cyclo-ligase	F	-1.6937	0.047164
RW109_05284	Aspartokinase	E	-1.68904	6.94e-05
RW109_02018	Inosine-5'-monophosphate dehydrogenase	F	-1.68524	3.39e-05
RW109_06010	Sporulation initiation inhibitor protein Soj	D	-1.68113	0.033613
RW109_01975	Iron-binding protein IscA	S	-1.68071	0.002405
RW109_00722	Aerobic C4-dicarboxylate transport protein	C	-1.68055	0.007645
RW109_06782	Hypothetical protein	Unknown	-1.67974	0.035842
RW109_05133	Putative ATP-dependent helicase DinG	L	-1.67918	0.032063
RW109_06749	3-oxoacyl-[acyl-carrier-protein] reductase FabG	S	-1.67367	0.028983
RW109_02161	Uridylate kinase	F	-1.67066	0.003014
RW109_06908	HTH-type transcriptional regulator PuuR	K	-1.67001	1.78e-08
RW109_06461	Hypothetical protein	Unknown	-1.66953	0.016378
RW109_07226	ATP synthase subunit a	C	-1.65699	5.4e-06
RW109_05100	Flagellar basal body rod protein FlgB	N	-1.65253	0.025856
RW109_06144	Octaprenyl-diphosphate synthase	H	-1.65167	0.021604
RW109_06746	Putative Fe(2+)-trafficking protein	P	-1.64779	0.0127
RW109_01494	Acetolactate synthase	E	-1.64711	2.4e-05
RW109_06921	Hypothetical protein	S	-1.64583	0.002164
RW109_01350	30S ribosomal protein S3	J	-1.64421	1.2e-08
RW109_02167	Outer membrane protein assembly factor BamA precursor	M	-1.64163	1.27e-12
RW109_06922	50S ribosomal protein L33	J	-1.63759	0.004874
RW109_00914	Hypothetical protein	S	-1.63169	8.43e-07
RW109_01987	Outer membrane protein assembly factor BamB precursor	M	-1.63126	0.006001
RW109_07225	ATP synthase subunit c	C	-1.63111	0.004233
RW109_06880	Regulator of nucleoside diphosphate kinase	K	-1.6278	0.019953
RW109_04504	Hypothetical protein	S	-1.62226	0.001766
RW109_02050	Phosphoribosylformylglycinamidine synthase	F	-1.61943	0.000205
RW109_05282	tRNA-Ser(gct)	Unknown	-1.61411	0.023519
RW109_02324	Cyclohexadienyl dehydratase precursor	E	-1.61074	0.001269
RW109_01024	Pseudooxynicotine oxidase	E	-1.60423	0.005999
RW109_01655	Ethanolamine ammonia-lyase heavy chain	E	-1.60143	0.002409
RW109_04958	Murein DD-endopeptidase MepH precursor	M	-1.60129	3.58e-06
RW109_03552	Hypothetical protein	S	-1.59656	2.49e-05
RW109_01977	Chaperone protein HscA	F	-1.5939	0.014964
RW109_05669	Putative diguanylate cyclase YdaM	T	-1.5863	0.00819
RW109_02719	Type II secretion system protein N	U	-1.58398	0.003021
RW109_02071	tRNA (guanine-N(1)-)-methyltransferase	J	-1.58155	0.005846
RW109_03410	Oxygen regulatory protein NreC	K	-1.57717	1.72e-13
RW109_01361	30S ribosomal protein S5	J	-1.57583	4.55e-06
RW109_06527	30S ribosomal protein S6	J	-1.57541	0.002024
RW109_04017	Putative HTH-type transcriptional regulator YjiR	K	-1.56762	0.037858
RW109_01200	Chaperone SurA precursor	O	-1.55447	2.33e-05
RW109_00898	Putrescine-binding periplasmic protein precursor	G	-1.54991	3.92e-06
RW109_02179	2-dehydro-3-deoxyphosphooctonate aldolase	M	-1.53426	0.006938
RW109_01701	Glutamate-1-semialdehyde 2,1-aminomutase	H	-1.53275	0.006938
RW109_06652	Poly-beta-hydroxybutyrate polymerase	I	-1.53191	7.11e-06
RW109_02178	CTP synthase	F	-1.53186	1.83e-05
RW109_05292	Arginine N-succinyltransferase subunit alpha	E	-1.52114	0.027674
RW109_06695	Putative allantoin permease	F	-1.51952	0.036924
RW109_02868	3-ketoacyl-CoA thiolase	I	-1.50874	1.08e-05
RW109_04612	Cbb3-type cytochrome c oxidase subunit CcoP2	C	-1.50446	4e-06
RW109_02929	Electron transfer flavoprotein-ubiquinone oxidoreductase	C	-1.50154	1.4e-05
RW109_01353	30S ribosomal protein S17	J	-1.50063	0.001263
RW109_07107	Cytochrome c4 precursor	C	-1.50049	0.000525
RW109_07113	ribonucleotide-diphosphate reductase subunit alpha	F	-1.4977	0.003045
RW109_02867	Fatty acid oxidation complex subunit alpha	I	-1.49207	8.6e-10
RW109_05781	Bifunctional enzyme CysN/CysC	P	-1.48961	0.052887
RW109_02328	NAD-dependent malic enzyme	C	-1.48927	0.000181
RW109_02680	Aromatic-amino-acid aminotransferase	E	-1.48355	3.99e-05
RW109_02722	Type II secretion system protein G precursor	U	-1.48253	0.005477
RW109_01363	50S ribosomal protein L15	J	-1.48134	2.18e-06
RW109_01156	D-erythrose-4-phosphate dehydrogenase	H	-1.4806	0.049476
RW109_00658	Hypothetical protein	S	-1.4796	0.035621
RW109_04677	(S)-1-Phenylethanol dehydrogenase	S	-1.47908	0.010637
RW109_01004	Dihydroorotase	F	-1.47869	0.029057
RW109_02323	Isovaleryl-homoserine lactone synthase	Q, T	-1.4693	3.1e-07
RW109_06132	4-hydroxy-3-methylbut-2-enyl diphosphate reductase	I	-1.46461	0.043205
RW109_05461	Lon protease	O	-1.46189	6.45e-09
RW109_02162	Ribosome-recycling factor	J	-1.46177	0.004212
RW109_06202	Heme/hemopexin-binding protein precursor	U	-1.46014	0.000723
RW109_01967	preprotein translocase subunit SecF	U	-1.46011	0.009529
RW109_06138	30S ribosomal protein S20	J	-1.45775	0.00424
RW109_06489	Putative TonB-dependent receptor precursor	P	-1.4563	0.028935
RW109_01541	Hypothetical protein	C	-1.45092	1.89e-07
RW109_03476	Thiol peroxidase	O	-1.4502	0.02334
Plasmid 2
RW109_07290	Hypothetical protein	Unknown	-1.96114	0.007861

## Sheet: BIT and POE (3)
Transcript ID	Prokka putative gene function	Cog category	Log2 fold change	Adjusted P-value
Plasmid 1
RW109_00464	Sarcosine oxidase, gamma subunit family	E	-2.89997	0.010672
RW109_00461	Cytochrome c	C	-2.24495	0.00854
RW109_00469	Formyltetrahydrofolate deformylase	F	-1.88466	6.28e-06
RW109_00465	Aminomethyltransferase	E	-1.76951	0.017953
RW109_00423	Hypothetical protein	Unknown	-1.52749	0.046256
Main chromosome
RW109_01518	Pesticin receptor precursor	P	-6.41608	3.44e-36
RW109_05811	Hypothetical protein	S	-6.29153	3.4e-45
RW109_03585	Putative RNA polymerase sigma factor FecI	K	-5.75247	1.82e-31
RW109_02394	Hemophore HasA	S	-5.70713	3.52e-14
RW109_03624	L-ornithine 5-monooxygenase	Q	-5.47578	4.82e-41
RW109_05808	Superoxide dismutase [Mn/Fe]	P	-5.29223	1.53e-48
RW109_05809	Hypothetical protein	S	-5.15032	1.09e-28
RW109_03982	Decarbamoylnovobiocin carbamoyltransferase	O	-4.91522	3.7e-31
RW109_06145	Hypothetical protein	Unknown	-4.87052	6.94e-21
RW109_05810	Fumarate hydratase class II	C	-4.83631	1.13e-84
RW109_03626	Ferric uptake regulation protein	Unknown	-4.48232	1.12e-07
RW109_03598	Diaminobutyrate--2-oxoglutarate aminotransferase	E	-4.3858	1.06e-15
RW109_03711	Chitinase D precursor	G	-4.31856	1.49e-27
RW109_04016	Vibriobactin utilization protein ViuB	P	-4.30798	5.62e-18
RW109_03600	Linear gramicidin dehydrogenase LgrE	Q	-4.30357	4.93e-07
RW109_04721	fec operon regulator FecR	P, T	-4.10565	2.87e-05
RW109_03587	Linear gramicidin synthase subunit B	Q	-4.09697	1.17e-19
RW109_02393	Hemin receptor precursor	P	-4.092	4.35e-12
RW109_01997	Ferric enterobactin receptor precursor	P	-4.08109	2.38e-13
RW109_05337	GlcNAc-binding protein A precursor	G	-3.98339	9.03e-68
RW109_05557	Heme oxygenase	P	-3.89931	8.09e-11
RW109_01589	Hypothetical protein	K	-3.89919	2.32e-07
RW109_03625	Acyl-homoserine lactone acylase PvdQ precursor	S	-3.8643	8.72e-07
RW109_04992	Hypothetical protein	M	-3.75734	4.34e-52
RW109_04140	Ferrichrome receptor FcuA precursor	P	-3.71607	0.000282
RW109_01446	2,3-dihydroxybenzoate-AMP ligase	Q	-3.69838	3.04e-27
RW109_04722	Putative RNA polymerase sigma factor FecI	K	-3.686	7.92e-05
RW109_05181	Anthranilate synthase component 2, pyocyanine specific	E	-3.64217	3.4e-07
RW109_01445	Linear gramicidin dehydrogenase LgrE	Q	-3.6069	5.7e-12
RW109_01444	Salicylate biosynthesis protein PchB	Q	-3.60283	4.77e-10
RW109_04138	Putative RNA polymerase sigma factor FecI	K	-3.59511	0.000525
RW109_01515	Ferrienterobactin-binding periplasmic protein precursor	P	-3.5948	0.000169
RW109_01448	Phenyloxazoline synthase MbtB	Q	-3.54613	1.54e-34
RW109_00655	Asparagine synthetase [glutamine-hydrolyzing] 3	E	-3.49351	5.21e-08
RW109_06873	Major exported protein	S	-3.48456	0.000877
RW109_06442	Ribosomal protein L11 methyltransferase	J	-3.47743	0.000311
RW109_03983	Putative 3-phenylpropionic acid transporter	G	-3.43781	1.3e-05
RW109_01519	Nitrilotriacetate monooxygenase component A	S	-3.43774	0.000101
RW109_04157	Hypothetical protein	S	-3.37578	1.28e-11
RW109_05183	Putative diflavin flavoprotein A 3	S	-3.36931	3.68e-09
RW109_05840	Periplasmic dipeptide transport protein precursor	E	-3.35544	4.66e-35
RW109_02391	Putative RNA polymerase sigma factor FecI	K	-3.31914	0.000795
RW109_02214	50S ribosomal protein L31 type B	J	-3.30371	1.81e-21
RW109_03613	ABC transporter ATP-binding protein YojI	V	-3.26841	2.17e-15
RW109_02125	Putative cadmium-transporting ATPase	P	-3.24043	1.88e-23
RW109_07034	Formyltetrahydrofolate deformylase	F	-3.22629	0.001317
RW109_06295	Hemin transport protein HemS	P	-3.21422	1.22e-06
RW109_05807	Zinc transporter ZupT	P	-3.17876	2.09e-05
RW109_04720	TonB-dependent heme receptor A precursor	P	-3.16724	6.11e-05
RW109_01464	Phenazine biosynthesis protein PhzB 2	S	-3.15495	0.004147
RW109_06488	Putative RNA polymerase sigma factor FecI	K	-3.13401	0.004355
RW109_01601	Linear gramicidin synthase subunit D	Q	-3.13044	7.9e-38
RW109_04015	Hypothetical protein	S	-3.12898	0.004472
RW109_03616	Isopenicillin N epimerase	E	-3.11137	3.43e-05
RW109_01449	Phenyloxazoline synthase MbtB	Q	-3.11098	1.38e-17
RW109_01506	Ferripyoverdine receptor precursor	P	-3.07817	2.24e-07
RW109_02290	Bacterioferritin-associated ferredoxin	S	-3.06532	5.76e-13
RW109_06296	Hemin receptor precursor	P	-3.06046	2.74e-16
RW109_02092	Pseudolysin precursor	E	-3.04041	1.23e-76
RW109_05708	Iron-regulated protein A precursor	P	-3.03592	5.87e-36
RW109_05879	tRNA-Thr(cgt)	Unknown	-3.02978	1.2e-06
RW109_03599	MbtH-like protein	S	-3.02307	0.000562
RW109_01998	PepSY-associated TM helix	S	-3.02278	0.007579
RW109_05182	Anthranilate synthase component 1, pyocyanine specific	E	-3.01736	1.67e-09
RW109_01516	Putative siderophore transport system ATP-binding protein YusV	P	-2.99581	0.004288
RW109_01038	Putative TonB-dependent receptor BfrD precursor	P	-2.97112	0.005314
RW109_04018	Hypothetical protein	Unknown	-2.96419	0.002507
RW109_01457	FAD-dependent urate hydroxylase	C, H	-2.95012	0.005331
RW109_03607	Hypothetical protein	S	-2.94534	0.00235
RW109_01815	Putative RNA polymerase sigma factor FecI	K	-2.92404	0.001274
RW109_01453	Fe(3+)-pyochelin receptor precursor	P	-2.90675	7.73e-47
RW109_01184	Yqey-like protein	S	-2.90662	0.007134
RW109_01463	Phenazine biosynthesis protein PhzB 2	S	-2.89963	0.00115
RW109_05186	3-oxoacyl-(acyl carrier protein) synthase III	Unknown	-2.87275	1.07e-10
RW109_03646	Hypothetical protein	S	-2.85805	5.13e-07
RW109_05185	3-oxoacyl-[acyl-carrier-protein] synthase 3	I	-2.85551	9.56e-12
RW109_03601	Periplasmic solute binding protein family protein	P	-2.82812	0.001869
RW109_01850	Hydrogen cyanide synthase subunit HcnC precursor	S	-2.79334	0.010936
RW109_01459	Trans-2,3-dihydro-3-hydroxyanthranilate isomerase	S	-2.78004	0.01713
RW109_04181	Protease LasA precursor	M	-2.77083	1.35e-23
RW109_04155	Fatty acid hydroxylase superfamily protein	I	-2.74562	2.22e-06
RW109_03434	PA-I galactophilic lectin	S	-2.74531	4.5e-10
RW109_03849	Hydrogen cyanide synthase subunit HcnB	S	-2.74238	3.27e-07
RW109_05974	Hypothetical protein	Unknown	-2.72726	8.35e-17
RW109_06090	Hypothetical protein	Unknown	-2.72518	6.4e-17
RW109_04678	Hypothetical protein	S	-2.705	0.000432
RW109_03559	Enterochelin esterase	P	-2.68735	0.004403
RW109_02261	UDP-glucose 6-dehydrogenase TuaD	M	-2.68701	0.004033
RW109_05173	Glycine cleavage system transcriptional repressor	K	-2.67364	4.56e-06
RW109_02081	Alpha/beta hydrolase family protein	S	-2.62065	8.68e-08
RW109_06762	dTDP-4-dehydrorhamnose reductase	M	-2.60342	3.22e-07
RW109_05187	Anthranilate--CoA ligase	I	-2.59192	2.84e-10
RW109_02215	50S ribosomal protein L36 2	J	-2.57209	0.033186
RW109_04177	outer membrane channel protein	M	-2.57142	1.19e-16
RW109_05856	Beta-lactamase HcpA precursor	S	-2.5586	0.003119
RW109_03608	Hypothetical protein	S	-2.54135	4.03e-07
RW109_03604	Manganese ABC transporter substrate-binding lipoprotein precursor	P	-2.53878	0.017299
RW109_05198	Colicin-Ia	S	-2.5132	0.001053
RW109_01973	Cysteine desulfurase	E	-2.51314	4.37e-21
RW109_03845	Putative monooxygenase	S	-2.499	0.019716
RW109_01443	Salicylate biosynthesis isochorismate synthase	H	-2.49232	2.39e-13
RW109_04158	2OG-Fe(II) oxygenase superfamily protein	Unknown	-2.48493	3.04e-06
RW109_01456	muropeptide transporter	G	-2.48347	3.36e-07
RW109_00725	Aegerolysin	Unknown	-2.47735	1.75e-39
RW109_06818	Putative binding protein component of ABC iron transporter precursor	P	-2.47359	5.48e-28
RW109_03645	Hypothetical protein	S	-2.4724	1.58e-14
RW109_04978	Hypothetical protein	S	-2.4571	1.38e-14
RW109_02001	Hypothetical protein	Unknown	-2.45108	2.51e-06
RW109_01533	Hypothetical protein	Unknown	-2.44727	6.66e-30
RW109_05855	PKHD-type hydroxylase	S	-2.4458	5.73e-06
RW109_05184	PQB biosynthetic 3-oxoacyl-[acyl-carrier-protein] synthase III	I	-2.44358	1.48e-07
RW109_03311	Transcriptional regulatory protein BaeR	T	-2.43373	0.001637
RW109_06905	Xanthine phosphoribosyltransferase	F	-2.42603	0.000245
RW109_05857	Phosphoethanolamine transferase EptC	S	-2.41339	0.002268
RW109_04655	Ferric aerobactin receptor precursor	P	-2.40309	9.32e-05
RW109_03706	Linear gramicidin synthase subunit B	Q	-2.39903	3.33e-07
RW109_04156	Hypothetical protein	Unknown	-2.39755	0.009884
RW109_03615	Serine/threonine-protein kinase pkn1	O	-2.39066	0.018441
RW109_07029	Serine hydroxymethyltransferase 2	E	-2.38603	0.031336
RW109_05841	Porin D precursor	M	-2.36896	9.99e-06
RW109_04183	Acyl carrier protein	I	-2.36819	0.000245
RW109_01451	Iron import ATP-binding/permease protein IrtA	V	-2.36654	1.03e-07
RW109_05491	Uracil-DNA glycosylase	L	-2.34853	6.99e-05
RW109_05938	Hypothetical protein	U	-2.34228	0.023669
RW109_00941	Hypothetical protein	S	-2.34121	0.017632
RW109_01972	HTH-type transcriptional regulator IscR	K	-2.31227	8.03e-09
RW109_03609	Vibriobactin utilization protein ViuB	P	-2.29805	5.99e-05
RW109_02833	Hypothetical protein	S	-2.29319	4.67e-05
RW109_04160	Hypothetical protein	Unknown	-2.27695	0.030638
RW109_00984	tRNA (guanine-N(7)-)-methyltransferase	C	-2.2766	0.031443
RW109_02019	GMP synthase [glutamine-hydrolyzing]	F	-2.27113	7.08e-08
RW109_03545	fec operon regulator FecR	S	-2.25089	0.020786
RW109_01333	50S ribosomal protein L11	J	-2.24054	3.6e-21
RW109_04592	Hypothetical protein	Unknown	-2.23739	2.81e-10
RW109_03548	Hypothetical protein	S	-2.23612	0.037265
RW109_02601	tRNA-binding protein YgjH	J	-2.23325	0.009126
RW109_06035	Hypothetical protein	S	-2.23052	0.043166
RW109_01976	Hypothetical protein	O	-2.22973	3.69e-06
RW109_04202	Hypothetical protein	Unknown	-2.22876	4.96e-11
RW109_05043	Hypothetical protein	M	-2.21511	4.74e-06
RW109_06255	Ferric aerobactin receptor precursor	P	-2.20521	0.000387
RW109_05673	General stress protein 18	S	-2.20158	1.22e-08
RW109_07010	Hypothetical protein	S	-2.19503	0.016556
RW109_03848	Hydrogen cyanide synthase subunit HcnC precursor	E	-2.19361	2.48e-05
RW109_06499	Sulfoacetaldehyde reductase	S	-2.19288	3.67e-05
RW109_01450	Oxidoreductase family, NAD-binding Rossmann fold	Q	-2.18738	1.44e-05
RW109_03985	Hypothetical protein	S	-2.18559	0.009144
RW109_03984	Phosphorylated carbohydrates phosphatase	S	-2.16801	0.047477
RW109_06227	Spore Coat Protein U domain protein	S	-2.14913	2.2e-10
RW109_06460	Urease subunit alpha	E	-2.14656	0.002661
RW109_04019	Hypothetical protein	Unknown	-2.14653	0.002343
RW109_05282	tRNA-Ser(gct)	Unknown	-2.1178	0.000291
RW109_06294	Hemin-binding periplasmic protein HmuT precursor	P	-2.11218	0.000502
RW109_01074	Ferrichrome-iron receptor precursor	P	-2.10624	2.51e-07
RW109_06166	Hypothetical protein	S	-2.10356	6.75e-08
RW109_02501	Phosphate-import protein PhnD precursor	P	-2.10087	0.000135
RW109_05286	Low specificity L-threonine aldolase	E	-2.09979	0.053698
RW109_06209	TPR repeat-containing protein YfgC precursor	O	-2.08684	3.3e-05
RW109_00797	NAD(P) transhydrogenase subunit alpha part 1	C	-2.08568	0.006872
RW109_01648	Inorganic pyrophosphatase	C	-2.08389	2.46e-06
RW109_06489	Putative TonB-dependent receptor precursor	P	-2.07858	0.00067
RW109_05014	Ribonucleoside-diphosphate reductase 1 subunit alpha	F	-2.07717	1.38e-16
RW109_07035	Glutathione-independent formaldehyde dehydrogenase	C	-2.07515	4.4e-07
RW109_01499	Lysyl endopeptidase precursor	S	-2.07092	1.51e-06
RW109_02969	Putative metallo-hydrolase	P	-2.06987	0.000284
RW109_02349	Putative peroxiredoxin	O	-2.0665	0.002037
RW109_04818	Acyl-homoserine-lactone synthase	Q, T	-2.06634	2.5e-15
RW109_02138	Multidrug resistance protein MdtA precursor	M	-2.06394	0.014979
RW109_03708	peptide synthase	Q	-2.06203	1.07e-05
RW109_06119	Outer membrane protein assembly factor BamD precursor	M	-2.04603	1.59e-08
RW109_07032	Aminomethyltransferase	E	-2.02243	0.002935
RW109_06964	Putative L-lactate dehydrogenase operon regulatory protein	K	-2.0134	0.000126
RW109_01380	Helix-turn-helix	K	-2.01166	0.046829
RW109_06217	Hypothetical protein	Unknown	-2.00046	5.35e-09
RW109_02315	Hypothetical protein	S	-1.99834	0.041397
RW109_05898	Sporulation initiation inhibitor protein Soj	D	-1.99237	0.005702
RW109_01185	30S ribosomal protein S21	J	-1.98792	2.96e-06
RW109_01465	Multifunctional cyclase-dehydratase-3-O-methyl transferase TcmN	S	-1.98138	0.000509
RW109_02333	ATP-dependent RNA helicase RhlE	L	-1.96898	6.26e-06
RW109_02650	Putative oxidoreductase YciK	S	-1.96579	0.026794
RW109_03617	Membrane dipeptidase (Peptidase family M19)	E	-1.9618	1.24e-05
RW109_03398	molybdopterin biosynthesis protein MoeB	P	-1.96074	0.041417
RW109_05253	Ferric enterobactin receptor precursor	P	-1.9501	0.000357
RW109_07078	Hypothetical protein	Unknown	-1.93885	1.87e-09
RW109_04269	O-acetyltransferase OatA	I	-1.93235	1.6e-08
RW109_07223	ATP synthase subunit delta	C	-1.9229	6.88e-16
RW109_00687	Hypothetical protein	S	-1.91896	0.004444
RW109_02025	Hypothetical protein	S	-1.91562	1.41e-09
RW109_01617	Hypothetical protein	S	-1.91079	0.047054
RW109_03844	2-hydroxy-3-oxopropionate reductase	I	-1.90877	3.19e-07
RW109_05050	Hypothetical protein	Unknown	-1.90524	0.024735
RW109_06438	3-dehydroquinate dehydratase	E	-1.89308	4.65e-05
RW109_04411	Putative enoyl-CoA hydratase	I	-1.87988	0.002037
RW109_06138	30S ribosomal protein S20	J	-1.87982	0.000372
RW109_04426	Cytochrome c	C	-1.87863	0.051426
RW109_06228	Spore Coat Protein U domain protein	S	-1.86909	0.006064
RW109_03310	Sensor protein PfeS	T	-1.86781	0.035661
RW109_06802	Hypothetical protein	K	-1.86518	0.01826
RW109_03644	Hypothetical protein	S	-1.86297	0.000127
RW109_06287	Hypothetical protein	S	-1.85684	4.95e-08
RW109_04178	Cna protein B-type domain protein	O	-1.85008	1.56e-15
RW109_02070	Ribosome maturation factor RimM	J	-1.84165	5.09e-08
RW109_03479	protease TldD	S	-1.833	0.005702
RW109_05790	BolA-like protein	K	-1.83204	0.019433
RW109_03023	Lactonizing lipase precursor	S	-1.82749	0.000177
RW109_05772	50S ribosomal protein L13	J	-1.81742	1.86e-09
RW109_05838	Xaa-Pro dipeptidase	E	-1.8124	0.001147
RW109_02362	GTP cyclohydrolase 1	H	-1.80253	0.007134
RW109_01455	Hypothetical protein	S	-1.80121	0.012555
RW109_04988	Urease operon transcriptional activator	K	-1.79053	0.042203
RW109_07024	Anthranilate 1,2-dioxygenase large subunit	P	-1.78544	0.009444
RW109_03553	Hypothetical protein	Unknown	-1.78536	0.003712
RW109_01203	Hypothetical protein	Unknown	-1.78448	0.00077
RW109_02321	4'-demethylrebeccamycin synthase	M	-1.78301	1.46e-07
RW109_04691	Hemolysin C	P	-1.77903	0.000601
RW109_03546	Ferrichrome-iron receptor precursor	P	-1.77769	0.005805
RW109_04809	Flagellar hook-length control protein	N	-1.77434	0.001869
RW109_02068	Signal recognition particle protein	U	-1.76461	3.24e-05
RW109_06568	Outer membrane protein TolC precursor	M	-1.76155	7.35e-07
RW109_04111	Cytochrome c	S	-1.75802	0.001709
RW109_05131	Esterase EstB	V	-1.74979	0.003413
RW109_05238	Phosphoribosylformylglycinamidine cyclo-ligase	F	-1.74699	0.013507
RW109_06218	Hypothetical protein	S	-1.74343	2.22e-06
RW109_02829	Replicase family protein	S	-1.73737	0.024149
RW109_01036	Adenosylhomocysteinase	H	-1.73415	2.77e-14
RW109_06955	Hypothetical protein	S	-1.73161	2.31e-08
RW109_00674	Formylglycine-generating sulfatase enzyme	S	-1.73108	6.21e-10
RW109_05821	Rod shape-determining protein MreB	D	-1.72902	0.000976
RW109_02781	Helix-turn-helix domain protein	K	-1.727	1.59e-06
RW109_06922	50S ribosomal protein L33	J	-1.72631	0.000359
RW109_01974	NifU-like protein	C	-1.71915	2.44e-06
RW109_06880	Regulator of nucleoside diphosphate kinase	K	-1.70741	0.00319
RW109_06859	Peptidyl-prolyl cis-trans isomerase Mip precursor	O	-1.70485	0.038287
RW109_01385	Hypothetical protein	Unknown	-1.70132	3.62e-06
RW109_06165	Outer membrane protein P1 precursor	I	-1.69956	0.009392
RW109_04756	Hypothetical protein	S	-1.69938	4.02e-06
RW109_06356	SsrA-binding protein	O	-1.69614	0.016354
RW109_02306	Hypothetical protein	Unknown	-1.69593	0.023727
RW109_04532	HTH-type transcriptional regulator KipR	K	-1.69576	0.017713
RW109_05641	SAF domain protein	U	-1.69394	0.001033
RW109_02159	30S ribosomal protein S2	J	-1.69275	4e-12
RW109_06309	RNA polymerase-binding transcription factor DksA	T	-1.69217	4.45e-07
RW109_02506	RNA polymerase-associated protein RapA	L	-1.68495	0.024597
RW109_03312	Phage-related baseplate assembly protein	M	-1.67666	0.000289
RW109_01035	Bifunctional (p)ppGpp synthase/hydrolase SpoT	K, T	-1.67604	0.032659
RW109_04717	Hypothetical protein	Unknown	-1.67492	0.025344
RW109_02327	Murein DD-endopeptidase MepH precursor	M	-1.67174	0.030638
RW109_05961	Hypothetical protein	Unknown	-1.66736	9.57e-07
RW109_06562	esterase YqiA	S	-1.66626	0.010936
RW109_04503	Hypothetical protein	S	-1.66087	1.55e-07
RW109_03209	Putative diguanylate cyclase YcdT	T	-1.64758	0.001378
RW109_06077	Hypothetical protein	Unknown	-1.6475	2.63e-06
RW109_02773	Copper-sensing transcriptional repressor CsoR	S	-1.64246	0.009965
RW109_01025	Hypothetical protein	C	-1.63709	0.050548
RW109_02830	HTH-type transcriptional regulator SinR	Unknown	-1.63686	7.83e-10
RW109_01811	Peptide chain release factor 3	J	-1.6327	0.023352
RW109_02285	Extracellular serine protease precursor	O	-1.62978	0.004586
RW109_02680	Aromatic-amino-acid aminotransferase	E	-1.62873	8.1e-08
RW109_01995	2-isopropylmalate synthase	E	-1.62754	1.31e-16
RW109_06763	Glucose-1-phosphate thymidylyltransferase 1	M	-1.62516	3.84e-09
RW109_02453	Fucose-binding lectin II (PA-IIL)	S	-1.62335	0.000156
RW109_04582	Citrate synthase	C	-1.61895	6.43e-12
RW109_04718	Protease 2	E	-1.61847	0.053445
RW109_06143	50S ribosomal protein L21	J	-1.6175	1.31e-06
RW109_03035	Elongation factor P	J	-1.60574	1.09e-08
RW109_02405	Ferredoxin--NADP reductase	C	-1.60511	8.26e-05
RW109_02487	Dimodular nonribosomal peptide synthase	Q	-1.60441	0.001544
RW109_06036	Phage regulatory protein Rha (Phage_pRha)	K	-1.60085	0.0137
RW109_01669	3-methyladenine DNA glycosylase	L	-1.6	0.022076
RW109_06178	Serine hydroxymethyltransferase 2	E	-1.59914	0.00062
RW109_01112	Acyl-CoA dehydrogenase	I	-1.59578	0.000749
RW109_02712	Bifunctional protein FolC	H	-1.58803	0.000131
RW109_01965	preprotein translocase subunit YajC	U	-1.58701	0.000207
RW109_05015	Ribonucleoside-diphosphate reductase subunit beta	F	-1.5691	8.31e-05
RW109_02024	Chaperone protein HtpG	Unknown	-1.5558	1.47e-06
RW109_06526	30S ribosomal protein S18	J	-1.54988	0.002572
RW109_05224	Porin D precursor	M	-1.54919	2.07e-15
RW109_03552	Hypothetical protein	S	-1.54673	1.86e-06
RW109_06393	Putative cadaverine/lysine antiporter	E	-1.5452	0.00715
RW109_03709	Linear gramicidin synthase subunit D	Q	-1.54452	6.74e-05
RW109_05906	Replicative DNA helicase	L	-1.54065	0.017972
RW109_06654	Poly-beta-hydroxybutyrate polymerase	I	-1.5328	0.000171
RW109_05113	Hypothetical protein	S	-1.52896	0.01826
RW109_00627	Tryptophan synthase beta chain	E	-1.52128	0.000112
RW109_03476	Thiol peroxidase	O	-1.52114	0.007164
RW109_01002	Putative cystathionine beta-synthase	E	-1.51786	0.004861
RW109_02317	Methionine--tRNA ligase	J	-1.51003	7.85e-07
RW109_06366	HTH-type transcriptional regulator HmrR	K	-1.50453	4.35e-07
RW109_05947	Hypothetical protein	S	-1.50364	0.006999
RW109_06782	Hypothetical protein	Unknown	-1.5007	0.028051
RW109_01368	30S ribosomal protein S4	J	-1.49849	4.09e-05
RW109_02018	Inosine-5'-monophosphate dehydrogenase	F	-1.49413	2.2e-05
RW109_01975	Iron-binding protein IscA	S	-1.48808	0.001153
RW109_06630	Uroporphyrinogen decarboxylase	H	-1.48787	0.045162
RW109_04504	Hypothetical protein	S	-1.48649	0.000202
RW109_00803	Hypothetical protein	S	-1.48418	1.29e-05
RW109_02190	5'-nucleotidase SurE	F	-1.48322	0.015888
RW109_03061	Hydroperoxy fatty acid reductase gpx1	O	-1.47371	0.009144
RW109_05835	Hypothetical protein	S	-1.47335	9.23e-09
RW109_07234	Membrane protein insertase YidC	U	-1.46936	0.000131
RW109_03414	FAD-dependent urate hydroxylase	C, H	-1.45811	3.32e-05
Plasmid 2
RW109_07290	Hypothetical protein	Unknown	-1.45	0.00024

## Sheet: LD and BIT (4)
Transcript ID	Prokka putative gene function	Cog category	Log2 fold change	Adjusted P-value
Plasmid 1
RW109_00135	Hypothetical protein	S	-3.93273	1.88e-52
RW109_00469	Formyltetrahydrofolate deformylase	F	-3.68623	2.48e-22
RW109_00269	Hypothetical protein	S	-3.6178	6.34e-25
RW109_00303	Leucine-responsive regulatory protein	K	-3.57188	1.15e-26
RW109_00009	Aerotaxis receptor	T	-3.57019	2.18e-50
RW109_00081	Hypothetical protein	Unknown	-2.94644	0.033649
RW109_00230	Hypothetical protein	Unknown	-2.68852	0.006339
RW109_00446	Aminomethyltransferase	E	-2.67033	0.001958
RW109_00085	Hypothetical protein	Unknown	-2.62637	9.6e-12
RW109_00464	Sarcosine oxidase, gamma subunit family	E	-2.42288	0.009834
RW109_00231	Hypothetical protein	Unknown	-2.37825	0.000518
RW109_00566	Chromosome-partitioning protein Spo0J	K	-2.37274	0.040798
RW109_00138	Hypothetical protein	Unknown	-2.31341	1.03e-05
RW109_00465	Aminomethyltransferase	E	-2.17636	2.07e-05
RW109_00079	Hypothetical protein	S	-2.16055	3.67e-17
RW109_00304	Cystine-binding periplasmic protein precursor	E	-1.94765	3.42e-15
RW109_00047	PhoD-like phosphatase	S	-1.92952	2.31e-23
RW109_00007	Bacterial TniB protein	S	-1.87717	3.72e-23
RW109_00415	Hypothetical protein	Unknown	-1.86976	0.000417
RW109_00560	Acrylyl-CoA reductase AcuI	C	-1.8645	2.34e-12
RW109_00556	Helix-turn-helix domain protein	K	-1.85966	4.18e-09
RW109_00467	Sarcosine oxidase subunit beta	E	-1.8537	0.000915
RW109_00019	DNA-invertase hin	L	-1.72468	7.03e-09
RW109_00103	Type II secretion system protein G precursor	Unknown	-1.69596	2.2e-05
RW109_00035	Hypothetical protein	Unknown	-1.68896	0.008328
RW109_00233	Hypothetical protein	Unknown	-1.67131	0.028327
RW109_00472	3-oxoacyl-[acyl-carrier-protein] reductase FabG	S	-1.65575	0.014926
RW109_00006	TniQ	S	-1.65005	3.07e-15
RW109_00356	Hypothetical protein	Unknown	-1.64596	7.42e-08
RW109_00568	Bifunctional transcriptional activator/DNA repair enzyme Ada	K	-1.64214	1.88e-05
RW109_00283	Putrescine importer PuuP	E	-1.61672	6.64e-07
RW109_00299	N-carbamoyl-L-amino acid hydrolase	E	-1.57422	1.56e-05
RW109_00475	Hypothetical protein	Unknown	-1.57388	5.14e-05
RW109_00218	Hypothetical protein	Unknown	-1.54637	4.21e-06
RW109_00284	Taurine--pyruvate aminotransferase	H	-1.49103	7.47e-05
Main chromosome
RW109_03982	Decarbamoylnovobiocin carbamoyltransferase	O	-7.57965	3.32e-42
RW109_06227	Spore Coat Protein U domain protein	S	-6.86637	5.42e-42
RW109_03434	PA-I galactophilic lectin	S	-6.75151	2.63e-29
RW109_05642	Flp/Fap pilin component	Unknown	-6.72452	4.01e-41
RW109_05186	3-oxoacyl-(acyl carrier protein) synthase III	Unknown	-6.64132	1.63e-29
RW109_00725	Aegerolysin	Unknown	-6.5162	1.43e-178
RW109_05187	Anthranilate--CoA ligase	I	-6.30106	9.72e-27
RW109_04177	outer membrane channel protein	M	-6.27837	6.99e-53
RW109_05811	Hypothetical protein	S	-6.24048	3.66e-71
RW109_04178	Cna protein B-type domain protein	O	-6.17974	1e-171
RW109_01601	Linear gramicidin synthase subunit D	Q	-6.17559	2.46e-91
RW109_01791	Hypothetical protein	S	-6.09275	4.25e-260
RW109_01518	Pesticin receptor precursor	P	-6.07702	1.66e-74
RW109_02946	Hypothetical protein	Unknown	-6.05906	6.68e-16
RW109_05641	SAF domain protein	U	-5.95285	1.1e-15
RW109_02453	Fucose-binding lectin II (PA-IIL)	S	-5.87086	5.28e-25
RW109_02092	Pseudolysin precursor	E	-5.77843	0
RW109_06217	Hypothetical protein	Unknown	-5.60807	6.85e-47
RW109_03645	Hypothetical protein	S	-5.55794	3.02e-52
RW109_05185	3-oxoacyl-[acyl-carrier-protein] synthase 3	I	-5.50111	1.01e-31
RW109_06228	Spore Coat Protein U domain protein	S	-5.41527	1.93e-11
RW109_03983	Putative 3-phenylpropionic acid transporter	G	-5.41199	4.1e-11
RW109_03711	Chitinase D precursor	G	-5.3028	7.14e-47
RW109_01792	Hypothetical protein	S	-5.30275	1.32e-187
RW109_05181	Anthranilate synthase component 2, pyocyanine specific	E	-5.28848	5.7e-14
RW109_03646	Hypothetical protein	S	-5.25561	6.84e-19
RW109_04619	Hypothetical protein	Unknown	-5.19556	1.39e-83
RW109_02833	Hypothetical protein	S	-5.17958	3.38e-22
RW109_03644	Hypothetical protein	S	-5.17612	2.03e-21
RW109_05184	PQB biosynthetic 3-oxoacyl-[acyl-carrier-protein] synthase III	I	-5.16636	1.98e-24
RW109_02081	Alpha/beta hydrolase family protein	S	-5.10101	3.57e-22
RW109_05043	Hypothetical protein	M	-5.07763	2.79e-20
RW109_05182	Anthranilate synthase component 1, pyocyanine specific	E	-5.07391	5.2e-22
RW109_00777	Chemotaxis protein methyltransferase	O	-5.05788	9.72e-27
RW109_06145	Hypothetical protein	Unknown	-5.02368	1.78e-10
RW109_04176	Toxin RTX-I translocation ATP-binding protein	V	-4.99114	3.4e-20
RW109_03767	Hypothetical protein	Unknown	-4.95017	1.48e-07
RW109_02394	Hemophore HasA	S	-4.94763	1.34e-22
RW109_03577	Hypothetical protein	Unknown	-4.91004	3.22e-49
RW109_03439	Sulfide dehydrogenase [flavocytochrome c] flavoprotein chain precursor	S	-4.89892	1.73e-86
RW109_05183	Putative diflavin flavoprotein A 3	S	-4.88879	1.1e-19
RW109_03190	Methyl-accepting chemotaxis protein PctC	P	-4.87365	2.11e-27
RW109_05337	GlcNAc-binding protein A precursor	G	-4.84486	6.09e-153
RW109_04175	Type I secretion system membrane fusion protein PrsE	U	-4.78614	1.31e-25
RW109_06229	Spore Coat Protein U domain protein	S	-4.77109	6.22e-06
RW109_06231	F1 capsule-anchoring protein precursor	M	-4.73485	2.92e-08
RW109_05809	Hypothetical protein	S	-4.67663	1.02e-40
RW109_02214	50S ribosomal protein L31 type B	J	-4.6572	7.34e-48
RW109_01790	Long-chain-fatty-acid--CoA ligase	Q	-4.63328	5.54e-46
RW109_06435	Response regulator PleD	T	-4.63132	1.62e-51
RW109_07078	Hypothetical protein	Unknown	-4.60886	1.02e-42
RW109_01459	Trans-2,3-dihydro-3-hydroxyanthranilate isomerase	S	-4.60795	0.000115
RW109_00715	Heme A synthase	O	-4.59905	1.3e-10
RW109_04181	Protease LasA precursor	M	-4.57969	2.21e-64
RW109_04373	Alginate lyase precursor	S	-4.54512	4.63e-69
RW109_06517	Small-conductance mechanosensitive channel	M	-4.53221	1.72e-46
RW109_01464	Phenazine biosynthesis protein PhzB 2	S	-4.5159	3.84e-05
RW109_00710	Cytochrome c oxidase assembly protein CtaG	O	-4.50885	2.65e-25
RW109_01533	Hypothetical protein	Unknown	-4.49373	9.95e-72
RW109_00803	Hypothetical protein	S	-4.46665	4.36e-40
RW109_04992	Hypothetical protein	M	-4.42999	4.28e-75
RW109_05663	Hypothetical protein	Unknown	-4.37818	8.44e-16
RW109_02822	Ribosome modulation factor	J	-4.29969	2.32e-136
RW109_05413	Hypothetical protein	Unknown	-4.25671	1.86e-05
RW109_02320	Rhamnosyltransferase 1 subunit A	S	-4.25559	3.42e-84
RW109_02507	Hypothetical protein	Unknown	-4.25342	8.59e-08
RW109_03984	Phosphorylated carbohydrates phosphatase	S	-4.24593	4.23e-05
RW109_03562	N-substituted formamide deformylase precursor	S	-4.22419	4.25e-13
RW109_03507	Hypothetical protein	S	-4.20128	8.57e-33
RW109_00709	Cytochrome c oxidase subunit 1	C	-4.19641	1.56e-94
RW109_02832	Hypothetical protein	Unknown	-4.19269	1.29e-31
RW109_04137	Hypothetical protein	Unknown	-4.14898	5.09e-05
RW109_00711	Cytochrome c oxidase subunit 3	C	-4.14885	2.62e-44
RW109_02586	Inner membrane protein YjcH	S	-4.12403	2.65e-38
RW109_00778	Methyl-accepting chemotaxis protein II	N, T	-4.12318	1.82e-57
RW109_05636	Bacterial type II secretion system protein F domain protein	U	-4.10752	8.64e-05
RW109_03225	Hypothetical protein	Unknown	-4.10382	0.000361
RW109_06090	Hypothetical protein	Unknown	-4.10254	6.27e-28
RW109_01385	Hypothetical protein	Unknown	-4.08617	6.4e-32
RW109_06521	Putative diguanylate cyclase AdrA	T	-4.07817	4.62e-23
RW109_05638	Putative conjugal transfer protein/MT3759	U	-4.07663	6.78e-10
RW109_04119	Biofilm dispersion protein BdlA	T	-4.06087	5.01e-74
RW109_02321	4'-demethylrebeccamycin synthase	M	-4.02336	1.21e-38
RW109_06230	Putative chaperone protein EcpD	N, U	-4.00673	1.5e-05
RW109_04722	Putative RNA polymerase sigma factor FecI	K	-3.98442	1.14e-07
RW109_05974	Hypothetical protein	Unknown	-3.954	9.16e-14
RW109_03985	Hypothetical protein	S	-3.94736	7.41e-08
RW109_02848	Cytochrome c551 peroxidase precursor	P	-3.94052	1.57e-25
RW109_00716	Protoheme IX farnesyltransferase	O	-3.93607	7.83e-08
RW109_03127	Hypothetical protein	S	-3.93427	3.68e-05
RW109_02125	Putative cadmium-transporting ATPase	P	-3.9331	1.64e-45
RW109_05808	Superoxide dismutase [Mn/Fe]	P	-3.9255	3.57e-35
RW109_05632	Alginate biosynthesis transcriptional regulatory protein AlgB	T	-3.80499	8.05e-63
RW109_03441	Trans-aconitate 2-methyltransferase	S	-3.79771	8.41e-27
RW109_03900	Stress-induced bacterial acidophilic repeat motif protein	S	-3.769	9.93e-05
RW109_01463	Phenazine biosynthesis protein PhzB 2	S	-3.7639	5.74e-07
RW109_03247	Hypothetical protein	Unknown	-3.74887	1.23e-16
RW109_04019	Hypothetical protein	Unknown	-3.74332	2.93e-10
RW109_05840	Periplasmic dipeptide transport protein precursor	E	-3.73922	4.46e-74
RW109_05949	Hypothetical protein	Unknown	-3.7047	2.1e-30
RW109_07035	Glutathione-independent formaldehyde dehydrogenase	C	-3.70212	7.63e-23
RW109_06873	Major exported protein	S	-3.69817	3.86e-05
RW109_03440	Hypothetical protein	S	-3.64795	1.83e-10
RW109_00775	Chemotaxis response regulator protein-glutamate methylesterase of group 2 operon	T	-3.64272	0.000722
RW109_05953	Hypothetical protein	S	-3.63963	0.000145
RW109_05575	Methyl-accepting chemotaxis protein PctB	S	-3.63007	6.24e-25
RW109_02385	Dihydrolipoyllysine-residue acetyltransferase component of pyruvate dehydrogenase complex	C	-3.62287	6.5e-10
RW109_03673	Bacterial extracellular solute-binding protein	P	-3.61684	1.59e-05
RW109_06833	EVE domain protein	S	-3.60089	2.22e-23
RW109_02393	Hemin receptor precursor	P	-3.5796	1.56e-18
RW109_01465	Multifunctional cyclase-dehydratase-3-O-methyl transferase TcmN	S	-3.56949	1.85e-11
RW109_06232	Spore Coat Protein U domain protein	S	-3.56911	2.18e-07
RW109_05020	Pyocin-S1	M	-3.56874	1.23e-54
RW109_06964	Putative L-lactate dehydrogenase operon regulatory protein	K	-3.5645	3.7e-16
RW109_05646	Methyl-accepting chemotaxis protein PctB	S	-3.55709	7.55e-31
RW109_01109	Hypothetical protein	Unknown	-3.55634	4.41e-38
RW109_00780	Chemotaxis protein CheA	T	-3.53662	8.09e-26
RW109_03592	Isochorismatase family protein	Q	-3.53654	0.000356
RW109_01043	NAD-dependent dihydropyrimidine dehydrogenase subunit PreA	C	-3.5261	1.15e-05
RW109_05943	Hypothetical protein	Unknown	-3.52544	7.3e-13
RW109_02290	Bacterioferritin-associated ferredoxin	S	-3.52173	3.56e-18
RW109_05645	Methyl-accepting chemotaxis protein PctA	S	-3.51713	5.92e-33
RW109_02382	Leucine dehydrogenase	E	-3.51601	3.1e-48
RW109_02828	Hypothetical protein	Unknown	-3.50987	9.15e-33
RW109_02944	Leupeptin-inactivating enzyme 1 precursor	S	-3.5075	1.02e-76
RW109_01331	Hypothetical protein	Unknown	-3.50395	0.00085
RW109_05810	Fumarate hydratase class II	C	-3.49204	2.75e-38
RW109_01515	Ferrienterobactin-binding periplasmic protein precursor	P	-3.49092	7.03e-06
RW109_04827	Biofilm dispersion protein BdlA	T	-3.46752	2.75e-11
RW109_04183	Acyl carrier protein	I	-3.46669	4.82e-11
RW109_05198	Colicin-Ia	S	-3.46562	4.06e-08
RW109_05085	B-type flagellin	N	-3.46473	5.21e-74
RW109_00655	Asparagine synthetase [glutamine-hydrolyzing] 3	E	-3.46357	3.54e-13
RW109_04889	HTH-type transcriptional activator Btr	K	-3.46004	0.00674
RW109_04018	Hypothetical protein	Unknown	-3.45603	1.24e-05
RW109_03879	Hypothetical protein	Unknown	-3.43918	0.003567
RW109_03871	Hypothetical protein	Unknown	-3.43804	0.006509
RW109_03585	Putative RNA polymerase sigma factor FecI	K	-3.43144	9.26e-35
RW109_06103	Hypothetical protein	Unknown	-3.41098	5.27e-27
RW109_01462	Phospho-2-dehydro-3-deoxyheptonate aldolase	E	-3.40802	0.013649
RW109_05640	Type II secretion system protein D precursor	U	-3.39165	5.67e-12
RW109_00781	Chemotaxis protein CheY	T	-3.38258	1.2e-40
RW109_05947	Hypothetical protein	S	-3.38118	2.37e-12
RW109_01384	Hypothetical protein	Unknown	-3.36373	5.7e-14
RW109_04978	Hypothetical protein	S	-3.35946	6.95e-26
RW109_05961	Hypothetical protein	Unknown	-3.35803	7e-23
RW109_02383	Pyruvate dehydrogenase E1 component subunit alpha	C	-3.35655	1.26e-13
RW109_05954	Hypothetical protein	S	-3.35398	1.35e-10
RW109_04016	Vibriobactin utilization protein ViuB	P	-3.35354	3.68e-18
RW109_03430	Methyl-accepting chemotaxis protein II	T	-3.34933	4.08e-57
RW109_01815	Putative RNA polymerase sigma factor FecI	K	-3.34414	3.02e-06
RW109_05347	GDP-mannose-dependent alpha-mannosyltransferase	M	-3.33263	0.011357
RW109_02957	Alpha/beta hydrolase family protein	S	-3.3286	1.78e-07
RW109_06148	Hypothetical protein	Unknown	-3.32815	0.000405
RW109_03729	Hypothetical protein	S	-3.32273	0.001327
RW109_01044	Glutamate synthase [NADPH] small chain	E	-3.3084	0.013613
RW109_05635	Hypothetical protein	U	-3.29728	0.005019
RW109_04592	Hypothetical protein	Unknown	-3.28986	4.26e-21
RW109_05879	tRNA-Thr(cgt)	Unknown	-3.26859	0.00121
RW109_05137	Outer membrane porin F precursor	M	-3.26693	7.54e-59
RW109_05150	Gamma-glutamylputrescine oxidoreductase	E	-3.26669	0.000759
RW109_01589	Hypothetical protein	K	-3.264	1.66e-10
RW109_01519	Nitrilotriacetate monooxygenase component A	S	-3.26387	1.06e-06
RW109_06070	Hypothetical protein	S	-3.26322	2.17e-10
RW109_06696	Urocanate hydratase	E	-3.26217	3.45e-35
RW109_00713	SURF1 family protein	S	-3.25669	3.11e-05
RW109_04138	Putative RNA polymerase sigma factor FecI	K	-3.24232	4.95e-05
RW109_06489	Putative TonB-dependent receptor precursor	P	-3.23445	1.93e-11
RW109_01516	Putative siderophore transport system ATP-binding protein YusV	P	-3.22924	0.000193
RW109_04148	Trans-2,3-dihydro-3-hydroxyanthranilate isomerase	S	-3.20348	0.007645
RW109_05630	Hypothetical protein	U	-3.20344	5.38e-07
RW109_06071	Hypothetical protein	Unknown	-3.20289	0.003548
RW109_03979	Phytochrome-like protein cph2	T	-3.19306	2.03e-33
RW109_06213	Hypothetical protein	S	-3.17584	0.000722
RW109_05153	Double zinc ribbon	S	-3.17001	0.023198
RW109_06210	Methyl-accepting chemotaxis protein PctC	T	-3.15697	4.75e-21
RW109_02773	Copper-sensing transcriptional repressor CsoR	S	-3.15233	7.93e-09
RW109_06008	Putative helicase	S	-3.15017	3.15e-25
RW109_03787	Hypothetical protein	Unknown	-3.13804	7.57e-09
RW109_01247	Hypothetical protein	Unknown	-3.13554	0.000612
RW109_00776	Chemoreceptor glutamine deamidase CheD	N, T	-3.12709	0.001397
RW109_04412	Hypothetical protein	Unknown	-3.12434	0.020871
RW109_03299	N-substituted formamide deformylase precursor	S	-3.12044	4.85e-17
RW109_01446	2,3-dihydroxybenzoate-AMP ligase	Q	-3.11184	1.24e-18
RW109_01476	Long-chain-fatty-acid--CoA ligase	Q	-3.09939	6.84e-19
RW109_04545	Long-chain-fatty-acid--CoA ligase FadD15	Q	-3.0847	1.16e-23
RW109_06074	Hypothetical protein	S	-3.06748	2.1e-05
RW109_05673	General stress protein 18	S	-3.0671	9.52e-21
RW109_04074	Transcriptional regulatory protein DegU	T	-3.06492	7.44e-05
RW109_03699	anaerobic benzoate catabolism transcriptional regulator	K	-3.05644	0.029509
RW109_05945	Hypothetical protein	S	-3.05312	5.9e-42
RW109_01549	5-carboxymethyl-2-hydroxymuconate Delta-isomerase	Q	-3.04937	0.006168
RW109_04518	Glutathione-dependent formaldehyde-activating enzyme	S	-3.04296	3.45e-09
RW109_03986	Copper resistance protein A precursor	Q	-3.04214	0.001242
RW109_05452	Transglycosylase	M	-3.0394	5.6e-27
RW109_05901	Hypothetical protein	Unknown	-3.03897	0.000519
RW109_06473	Hypothetical protein	Unknown	-3.0368	0.036533
RW109_03896	Putative DNA repair protein YkoV	L	-3.03228	3.17e-06
RW109_02391	Putative RNA polymerase sigma factor FecI	K	-3.03126	2.44e-05
RW109_01461	Putative isochorismatase	Q	-3.02302	0.02764
RW109_02433	Hypothetical protein	Unknown	-3.01292	1.15e-06
RW109_03510	Hypothetical protein	Unknown	-3.00889	6.55e-14
RW109_07010	Hypothetical protein	S	-3.00495	5.8e-05
RW109_04424	Hypothetical protein	Unknown	-3.0044	0.007546
RW109_06166	Hypothetical protein	S	-3.0032	1.77e-19
RW109_07031	Sarcosine oxidase, delta subunit family	E	-2.99729	0.030637
RW109_02587	Cation/acetate symporter ActP	S	-2.9972	2.01e-27
RW109_05506	Hypothetical protein	Unknown	-2.99494	9.92e-05
RW109_05661	Hypothetical protein	S	-2.99468	3.14e-11
RW109_06289	Hypothetical protein	K	-2.98272	2.31e-08
RW109_01191	Hypothetical protein	Unknown	-2.97932	3.16e-06
RW109_04678	Hypothetical protein	S	-2.97429	6.83e-07
RW109_00779	Chemotaxis protein CheW	N, T	-2.97085	1.87e-11
RW109_00597	Hypothetical protein	S	-2.94491	3.68e-18
RW109_03410	Oxygen regulatory protein NreC	K	-2.94252	7.04e-53
RW109_02093	NADPH dehydrogenase	C	-2.93017	9.28e-25
RW109_00708	Cytochrome c oxidase subunit 2 precursor	C	-2.92692	3.86e-45
RW109_03877	Alpha/beta hydrolase family protein	S	-2.92385	0.042134
RW109_04300	Hypothetical protein	Unknown	-2.92262	1.16e-20
RW109_02964	Methyl-accepting chemotaxis protein PctA	S	-2.91035	5.27e-12
RW109_04269	O-acetyltransferase OatA	I	-2.90555	1.04e-18
RW109_01566	Hypothetical protein	Unknown	-2.89508	0.000261
RW109_04111	Cytochrome c	S	-2.89361	8.07e-10
RW109_00782	Methyl-accepting chemotaxis protein 4	S	-2.89057	9.49e-20
RW109_05957	Putative SOS response-associated peptidase YedK	S	-2.86915	7.33e-59
RW109_01734	Antitoxin RnlB	S	-2.86284	4.61e-20
RW109_03955	Hypothetical protein	Unknown	-2.86243	0.041746
RW109_05301	Acetyl-coenzyme A synthetase	I	-2.86069	8.36e-37
RW109_03023	Lactonizing lipase precursor	S	-2.85942	2.65e-12
RW109_05942	Hypothetical protein	Unknown	-2.85146	3.85e-19
RW109_03670	Maltose/maltodextrin import ATP-binding protein MalK	G	-2.85044	0.026695
RW109_00714	Hypothetical protein	S	-2.8396	0.003606
RW109_05948	Hypothetical protein	S	-2.82291	1.86e-11
RW109_05019	Pyocin-S2 immunity protein	S	-2.81726	3.52e-28
RW109_03672	Lactose transport system permease protein LacF	P	-2.81172	0.00619
RW109_03642	Hypothetical protein	S	-2.80978	0.000135
RW109_07011	Putative N-methylproline demethylase	C	-2.80708	1.87e-10
RW109_06110	Putative helicase	S	-2.80449	1.89e-16
RW109_02193	RNA polymerase sigma factor RpoS	K	-2.79888	8.33e-59
RW109_05847	Homoserine/homoserine lactone efflux protein	S	-2.79843	4.91e-07
RW109_02001	Hypothetical protein	Unknown	-2.78539	4.46e-14
RW109_04819	Hypothetical protein	S	-2.7823	2.11e-23
RW109_05986	Hypothetical protein	S	-2.76024	0.021854
RW109_04216	Hypothetical protein	S	-2.75798	1.93e-09
RW109_05283	Hypothetical protein	T	-2.74795	1.66e-22
RW109_02571	sulfate transporter subunit	P	-2.7462	1.17e-22
RW109_02306	Hypothetical protein	Unknown	-2.74027	1.6e-05
RW109_03845	Putative monooxygenase	S	-2.72231	0.002227
RW109_04151	Phospho-2-dehydro-3-deoxyheptonate aldolase	E	-2.71464	0.042134
RW109_05629	C4-dicarboxylate transport sensor protein DctB	T	-2.71382	3.9e-08
RW109_01445	Linear gramicidin dehydrogenase LgrE	Q	-2.71261	1.92e-13
RW109_03545	fec operon regulator FecR	S	-2.71086	0.000624
RW109_03230	Hypothetical protein	S	-2.70555	1.24e-13
RW109_04866	transcriptional regulator BetI	K	-2.70237	6.6e-13
RW109_06080	Hypothetical protein	Unknown	-2.69694	4.33e-13
RW109_00656	Hypothetical protein	S	-2.68955	4.04e-07
RW109_05323	4-hydroxyphenylpyruvate dioxygenase	H	-2.6859	2.16e-89
RW109_03543	HTH-type transcriptional regulator GbpR	K	-2.67106	0.000162
RW109_00747	Nucleoside 2-deoxyribosyltransferase	F	-2.66676	2.01e-05
RW109_03671	Inner membrane ABC transporter permease protein YcjP	P	-2.66479	0.027665
RW109_03894	Trehalose synthase/amylase TreS	G	-2.66183	6.66e-10
RW109_05691	Putative HTH-type transcriptional regulator YgaV	K	-2.65752	0.000112
RW109_01453	Fe(3+)-pyochelin receptor precursor	P	-2.65386	3.04e-32
RW109_03154	Hypothetical protein	S	-2.65266	0.000723
RW109_04640	4-hydroxybenzoyl-CoA reductase subunit gamma	F	-2.64946	8.76e-08
RW109_01457	FAD-dependent urate hydroxylase	C, H	-2.64731	0.00133
RW109_04427	Proteasome subunit	O	-2.64123	2.88e-12
RW109_02378	Hypothetical protein	S	-2.63934	0.025722
RW109_03784	6-aminohexanoate-dimer hydrolase	V	-2.63798	2.59e-17
RW109_06813	Hypothetical protein	S	-2.63591	4.32e-14
RW109_03635	Hypothetical protein	S	-2.63335	0.000126
RW109_01532	Colicin V secretion protein CvaA	U	-2.63187	0.000608
RW109_03593	Quercetin 2,3-dioxygenase	O	-2.62449	0.007511
RW109_03595	Periplasmic trehalase precursor	G	-2.6027	0.000192
RW109_06955	Hypothetical protein	S	-2.60246	7.83e-19
RW109_04980	Inner membrane protein YohC	S	-2.60232	1.1e-22
RW109_03626	Ferric uptake regulation protein	Unknown	-2.59938	2e-05
RW109_03853	Glucose starvation-inducible protein B	S	-2.59895	9.76e-05
RW109_02294	Peptidoglycan-associated lipoprotein precursor	N	-2.59402	0.000292
RW109_05084	flagellar protein FlaG	N	-2.59113	6.28e-21
RW109_05907	Hypothetical protein	Unknown	-2.59109	5.4e-05
RW109_01382	recombination protein F	S	-2.59071	7.86e-11
RW109_00674	Formylglycine-generating sulfatase enzyme	S	-2.59067	9.64e-24
RW109_02215	50S ribosomal protein L36 2	J	-2.5838	0.023887
RW109_06781	Formate dehydrogenase H	C	-2.58013	1.56e-17
RW109_03639	Hypothetical protein	Unknown	-2.57923	3.69e-09
RW109_04157	Hypothetical protein	S	-2.57864	2.6e-15
RW109_03870	Hypothetical protein	Unknown	-2.57616	2.09e-05
RW109_06010	Sporulation initiation inhibitor protein Soj	D	-2.57027	7.73e-07
RW109_02842	Porin-like protein NicP precursor	M	-2.56421	8.69e-38
RW109_07034	Formyltetrahydrofolate deformylase	F	-2.5595	0.001013
RW109_03723	Hypothetical protein	Unknown	-2.55861	0.013959
RW109_01722	Hypothetical protein	S	-2.55819	1.05e-28
RW109_03375	Phosphatase NudJ	L	-2.55514	0.024869
RW109_04998	Cytochrome c-type protein NapC	C	-2.55336	3.38e-15
RW109_06325	Hypothetical protein	S	-2.55215	1.07e-13
RW109_02503	Phytochrome-like protein cph2	T	-2.54994	3.48e-11
RW109_03844	2-hydroxy-3-oxopropionate reductase	I	-2.54835	4.81e-16
RW109_03765	Hypothetical protein	Unknown	-2.54388	1.14e-05
RW109_05950	Hypothetical protein	S	-2.54283	6.9e-06
RW109_06780	formate dehydrogenase accessory protein	C	-2.53956	0.000667
RW109_03456	HTH-type transcriptional regulator LeuO	K	-2.52393	3.79e-12
RW109_04376	Nitrite reductase [NAD(P)H]	C	-2.5237	0.005799
RW109_06505	Leu/Ile/Val-binding protein precursor	E	-2.51316	4.79e-12
RW109_02830	HTH-type transcriptional regulator SinR	Unknown	-2.51214	8.17e-27
RW109_02249	Acetyl-coenzyme A synthetase	I	-2.50397	7.4e-09
RW109_06262	Hypothetical protein	S	-2.5034	1.26e-08
RW109_04066	Coenzyme PQQ synthesis protein A	Unknown	-2.50212	0.000377
RW109_05899	Hypothetical protein	Unknown	-2.50026	0.002155
RW109_05902	Hypothetical protein	S	-2.49902	0.018231
RW109_02465	Chemotaxis protein CheV	N, T	-2.49724	6.09e-39
RW109_03246	Hypothetical protein	Unknown	-2.4948	0.035131
RW109_04101	Hypothetical protein	S	-2.49413	5.15e-06
RW109_06069	Hypothetical protein	Unknown	-2.49324	6.4e-17
RW109_06655	Putative HTH-type transcriptional regulator TtgW	K	-2.48481	1.26e-05
RW109_04695	Nuclease precursor	F	-2.47347	5.34e-10
RW109_06370	Cyclic di-GMP phosphodiesterase response regulator RpfG	T	-2.47245	1.41e-07
RW109_05904	Hypothetical protein	S	-2.46888	0.046649
RW109_03017	Methyl-accepting chemotaxis protein McpS	S	-2.46827	5.23e-12
RW109_01155	Putative hydroxypyruvate isomerase YgbM	G	-2.4682	0.005872
RW109_04153	Phenazine biosynthesis protein PhzB 2	S	-2.46042	0.015241
RW109_02153	Hypothetical protein	Unknown	-2.46028	1.34e-09
RW109_03281	Non-heme chloroperoxidase	S	-2.45928	4.62e-06
RW109_04743	Uric acid transporter UacT	F	-2.45889	0.003709
RW109_03698	Hypothetical protein	Unknown	-2.45149	4.06e-05
RW109_01850	Hydrogen cyanide synthase subunit HcnC precursor	S	-2.44595	0.003547
RW109_01045	D-hydantoinase/dihydropyrimidinase	F	-2.44536	1.56e-05
RW109_04155	Fatty acid hydroxylase superfamily protein	I	-2.44366	2.24e-09
RW109_06184	Cyclic diguanosine monophosphate-binding protein	S	-2.4429	1.46e-16
RW109_04414	Hypothetical protein	Unknown	-2.43852	4.24e-06
RW109_07029	Serine hydroxymethyltransferase 2	E	-2.43791	0.003404
RW109_04765	Putative amino acid permease YhdG	E	-2.43067	0.036318
RW109_02491	Metallopeptidase family M24	S	-2.4196	0.000519
RW109_05038	Molecular chaperone Hsp31 and glyoxalase 3	O	-2.41646	5.97e-11
RW109_04015	Hypothetical protein	S	-2.41389	0.005838
RW109_01162	SnoaL-like domain protein	S	-2.41145	0.011529
RW109_03378	Cold shock-like protein CspD	K	-2.40969	2.88e-28
RW109_01444	Salicylate biosynthesis protein PchB	Q	-2.40896	1.22e-09
RW109_03901	Hypothetical protein	Unknown	-2.40634	0.006082
RW109_05004	Dienelactone hydrolase family protein	Q	-2.40454	1.95e-06
RW109_04890	Putative ABC transporter arginine-binding protein 2 precursor	E	-2.40353	0.041746
RW109_06697	ABC transporter, phosphonate, periplasmic substrate-binding protein	P	-2.40027	0.005094
RW109_03244	Hypothetical protein	Unknown	-2.39996	7.93e-07
RW109_03209	Putative diguanylate cyclase YcdT	T	-2.39607	9.13e-10
RW109_04171	Isoquinoline 1-oxidoreductase subunit alpha	C	-2.39559	0.002167
RW109_03640	Chaperone protein ClpB	O	-2.39462	0.002598
RW109_06075	Hypothetical protein	S	-2.39382	0.003991
RW109_03432	Sensor protein ZraS	T	-2.38923	1.56e-17
RW109_04314	Hypothetical protein	S	-2.38539	9.42e-13
RW109_01448	Phenyloxazoline synthase MbtB	Q	-2.38275	1.09e-22
RW109_01425	Hypothetical protein	Unknown	-2.37627	0.007376
RW109_06035	Hypothetical protein	S	-2.37176	0.00552
RW109_02056	N-acetylglucosamine-6-phosphate deacetylase	G	-2.37057	0.015971
RW109_04029	Hypothetical protein	Unknown	-2.36543	0.007133
RW109_02700	Enamine/imine deaminase	J	-2.35612	2.22e-10
RW109_01038	Putative TonB-dependent receptor BfrD precursor	P	-2.35477	0.002525
RW109_05199	Transposase	L	-2.3547	5.73e-10
RW109_06183	Hypothetical protein	S	-2.35285	3.16e-19
RW109_06654	Poly-beta-hydroxybutyrate polymerase	I	-2.35074	1.57e-16
RW109_02403	Hypothetical protein	S	-2.33871	0.005329
RW109_05151	Succinate-semialdehyde dehydrogenase [NADP(+)]	C	-2.33112	1.41e-05
RW109_04109	Putative acetyltransferase	S	-2.32685	1.94e-05
RW109_05581	Hypothetical protein	S	-2.32492	5.3e-33
RW109_03899	Catalase HPII	P	-2.31495	3.41e-10
RW109_05922	Hypothetical protein	S	-2.31316	0.006285
RW109_07009	Membrane dipeptidase (Peptidase family M19)	E	-2.31232	4.92e-09
RW109_04756	Hypothetical protein	S	-2.30794	1.85e-13
RW109_06956	DNA-binding protein HU-beta	L	-2.30624	6.01e-24
RW109_01997	Ferric enterobactin receptor precursor	P	-2.30376	5.3e-14
RW109_02268	UDP-4-amino-4-deoxy-L-arabinose--oxoglutarate aminotransferase	E	-2.30122	0.01699
RW109_06708	Esterase EstA precursor	I	-2.30081	3.9e-26
RW109_01692	Hypothetical protein	Unknown	-2.29911	5.52e-07
RW109_05322	Aromatic amino acid transport protein AroP	E	-2.29644	5.34e-10
RW109_03379	ATP-dependent Clp protease adapter protein ClpS	O	-2.29124	3.16e-21
RW109_04994	ferredoxin-type protein	C	-2.2902	0.049977
RW109_03637	Phage-related baseplate assembly protein	M	-2.28521	0.000223
RW109_05906	Replicative DNA helicase	L	-2.28491	1.32e-06
RW109_04059	Autoinducer 2 sensor kinase/phosphatase LuxQ	T	-2.28189	1.44e-05
RW109_04679	Glutamate/aspartate periplasmic-binding protein precursor	P	-2.28188	1.63e-44
RW109_03859	Hypothetical protein	S	-2.27662	0.004594
RW109_06814	Glycine dehydrogenase (decarboxylating)	E	-2.27479	9.06e-16
RW109_05223	HIT domain protein	F, G	-2.27394	3.34e-24
RW109_05860	Methyl-accepting chemotaxis protein PctB	S	-2.26924	4.7e-11
RW109_03880	Hypothetical protein	Unknown	-2.26543	1.99e-08
RW109_06920	Omega-amino acid--pyruvate aminotransferase	E	-2.26345	6.71e-20
RW109_05201	Hypothetical protein	Unknown	-2.259	4.84e-16
RW109_02127	Hypothetical protein	S	-2.25812	2.15e-09
RW109_03202	Gamma-glutamylputrescine oxidoreductase	C	-2.25664	5.85e-29
RW109_01074	Ferrichrome-iron receptor precursor	P	-2.25433	8.39e-15
RW109_05222	Hypothetical protein	S	-2.25333	1.05e-05
RW109_02829	Replicase family protein	S	-2.25015	6.78e-05
RW109_04202	Hypothetical protein	Unknown	-2.24037	1.19e-16
RW109_04432	Hypothetical protein	S	-2.23655	3.68e-18
RW109_03881	Glycogen synthase	G	-2.23444	9.46e-05
RW109_02781	Helix-turn-helix domain protein	K	-2.23249	1.68e-09
RW109_02461	Flagellar brake protein YcgR	M	-2.22624	6.61e-20
RW109_01867	Isochorismatase family protein	Q	-2.22614	0.000337
RW109_05898	Sporulation initiation inhibitor protein Soj	D	-2.22484	6.5e-05
RW109_03302	HTH-type transcriptional activator Btr	K	-2.22131	0.000301
RW109_01088	Hypothetical protein	E	-2.22095	4.6e-12
RW109_03298	Porin D precursor	M	-2.21279	0.026307
RW109_04158	2OG-Fe(II) oxygenase superfamily protein	Unknown	-2.21241	3.47e-09
RW109_01305	HIT-like protein	F, G	-2.20859	1.15e-09
RW109_05505	Hypothetical protein	Unknown	-2.20855	4.64e-09
RW109_03431	Hydrogenase transcriptional regulatory protein hupR1	T	-2.20534	4.67e-20
RW109_03863	Hypothetical protein	S	-2.20285	0.027657
RW109_06377	MaoC like domain protein	I	-2.19143	0.01649
RW109_06695	Putative allantoin permease	F	-2.18721	1.16e-06
RW109_02858	Putative lipid kinase YegS	I	-2.18717	2.03e-07
RW109_05036	Phthiocerol synthesis polyketide synthase type I PpsC	C	-2.18696	3.45e-10
RW109_05933	Outer membrane lipoprotein BfpB precursor	U	-2.18664	0.00899
RW109_06921	Hypothetical protein	S	-2.1854	8.81e-10
RW109_05637	Bacterial type II secretion system protein F domain protein	U	-2.17881	0.031956
RW109_05639	Hypothetical protein	U	-2.17858	0.041746
RW109_04732	5-hydroxyisourate hydrolase	F	-2.17519	1.55e-07
RW109_01460	Anthranilate synthase component 1, pyocyanine specific	E, H	-2.17125	0.050575
RW109_05241	transcriptional repressor MprA	K	-2.16789	3.72e-10
RW109_06428	Ferrichrome-iron receptor precursor	P	-2.16569	0.002719
RW109_03546	Ferrichrome-iron receptor precursor	P	-2.16257	4.16e-06
RW109_04428	Protein-glutamine gamma-glutamyltransferase	E	-2.15528	0.019641
RW109_04317	Hypothetical protein	Unknown	-2.15518	5.54e-13
RW109_04482	Hypothetical protein	S	-2.15162	0.000377
RW109_04114	Hypothetical protein	S	-2.14818	0.000619
RW109_07032	Aminomethyltransferase	E	-2.14162	1.26e-05
RW109_01855	General L-amino acid-binding periplasmic protein AapJ precursor	E	-2.14121	5.98e-09
RW109_02384	Pyruvate dehydrogenase E1 component subunit beta	C	-2.13208	8.07e-05
RW109_03648	Hypothetical protein	S	-2.12801	0.027641
RW109_06077	Hypothetical protein	Unknown	-2.12521	2.34e-13
RW109_06507	Methyl-accepting chemotaxis protein PctC	S	-2.12469	1.5e-21
RW109_02588	Putative nucleotidyltransferase substrate binding domain protein	T	-2.12371	1.58e-07
RW109_03888	Glutathione-independent formaldehyde dehydrogenase	C	-2.12123	0.041848
RW109_05500	NmrA-like family protein	S	-2.11849	0.006521
RW109_03963	Ferric enterobactin receptor precursor	P	-2.11813	0.024
RW109_06261	Hypothetical protein	S	-2.11656	0.003428
RW109_05669	Putative diguanylate cyclase YdaM	T	-2.11507	5.98e-08
RW109_05662	Hypothetical protein	S	-2.10442	0.024885
RW109_06993	HTH-type transcriptional regulator CdhR	K	-2.10005	2.14e-07
RW109_05958	Hypothetical protein	Unknown	-2.09946	1.4e-14
RW109_03099	Hypothetical protein	S	-2.09612	0.0022
RW109_04996	Periplasmic nitrate reductase precursor	C	-2.09568	1.28e-15
RW109_07098	Inhibitor of vertebrate lysozyme precursor	S	-2.09273	9.84e-10
RW109_04721	fec operon regulator FecR	P, T	-2.09189	0.007183
RW109_04512	2,5-dichloro-2,5-cyclohexadiene-1,4-diol dehydrogenase	S	-2.09003	0.050566
RW109_02678	ComE operon protein 1	L	-2.08604	5.15e-05
RW109_04010	Putrescine importer PuuP	E	-2.07849	1.42e-07
RW109_04392	Maltose operon periplasmic protein precursor (MalM)	S	-2.07839	2.78e-05
RW109_03222	Hypothetical protein	S	-2.0776	0.002395
RW109_03764	2-oxoisovalerate dehydrogenase subunit alpha	C	-2.07532	7.26e-32
RW109_03928	HTH-type transcriptional regulator LeuO	K	-2.07177	0.01274
RW109_01127	Nitric oxide reductase subunit C	C	-2.06982	0.051926
RW109_01076	Putative RNA polymerase sigma factor FecI	K	-2.06833	0.002946
RW109_00629	Hypothetical protein	S	-2.06778	3.15e-19
RW109_02021	Hypothetical protein	S	-2.0652	0.000418
RW109_05633	Hypothetical protein	S	-2.06238	3.21e-08
RW109_06690	Glycine betaine transport ATP-binding protein OpuAA	E	-2.06228	1.3e-15
RW109_03915	Hypothetical protein	S	-2.05749	0.00035
RW109_05282	tRNA-Ser(gct)	Unknown	-2.05522	0.031728
RW109_05428	(S)-2-haloacid dehalogenase 4A	S	-2.05305	0.007023
RW109_05647	GDP-mannose-dependent alpha-(1-6)-phosphatidylinositol dimannoside mannosyltransferase	M	-2.04954	2.54e-18
RW109_06501	High-affinity branched-chain amino acid transport ATP-binding protein LivF	E	-2.04196	0.024885
RW109_04118	Carbon monoxide dehydrogenase small chain	F	-2.0415	0.014943
RW109_04515	Methyl-accepting chemotaxis protein McpS	S	-2.04061	0.004611
RW109_02024	Chaperone protein HtpG	Unknown	-2.04018	2.2e-12
RW109_04995	assembly protein for periplasmic nitrate reductase	P	-2.03582	2.01e-07
RW109_02835	Hypothetical protein	L	-2.03535	2.22e-10
RW109_06504	High-affinity branched-chain amino acid transport system permease protein LivH	E	-2.03251	0.028714
RW109_02055	Glutamine--fructose-6-phosphate aminotransferase [isomerizing]	M	-2.02466	0.05338
RW109_03074	Formaldehyde dismutase	C	-2.02446	2.32e-14
RW109_04011	Gamma-glutamylputrescine synthetase PuuA	E	-2.02384	2.01e-17
RW109_03150	Hypothetical protein	S	-2.01994	0.020654
RW109_02417	Arc-like DNA binding domain protein	K	-2.01508	2.5e-29
RW109_01655	Ethanolamine ammonia-lyase heavy chain	E	-2.01471	4.06e-09
RW109_06288	Pentapeptide repeats (8 copies)	S	-2.01083	0.009593
RW109_06859	Peptidyl-prolyl cis-trans isomerase Mip precursor	O	-2.0067	0.001242
RW109_06692	glycine betaine transporter periplasmic subunit	E	-2.00245	5.68e-07
RW109_01652	Bacterial extracellular solute-binding proteins, family 3	S	-2.00241	3.16e-05
RW109_02000	Murein DD-endopeptidase MepM	M	-1.99863	3.69e-10
RW109_06426	Hypothetical protein	S	-1.9971	0.026307
RW109_03529	Limonene 1,2-monooxygenase	C	-1.98904	5.51e-05
RW109_03638	Hypothetical protein	Unknown	-1.98623	0.004082
RW109_03347	Methyl-accepting chemotaxis protein PctB	N, T	-1.98415	2.2e-05
RW109_04149	Anthranilate synthase component 1, pyocyanine specific	E, H	-1.9812	0.024831
RW109_01995	2-isopropylmalate synthase	E	-1.97956	2.64e-33
RW109_02315	Hypothetical protein	S	-1.97308	0.0022
RW109_06618	Hypothetical protein	S	-1.97267	1.98e-05
RW109_03096	Hypothetical protein	S	-1.96948	7.85e-21
RW109_04997	Periplasmic nitrate reductase, electron transfer subunit precursor	C	-1.96659	0.00322
RW109_02969	Putative metallo-hydrolase	P	-1.96457	1.59e-06
RW109_05228	Acylphosphatase	C	-1.96426	0.000329
RW109_05856	Beta-lactamase HcpA precursor	S	-1.96354	0.001619
RW109_06150	Hypothetical protein	S	-1.96343	1.51e-08
RW109_03895	Alpha-1,4-glucan:maltose-1-phosphate maltosyltransferase 2	G	-1.96278	3.54e-05
RW109_00662	Peroxiredoxin OsmC	O	-1.95217	9.77e-09
RW109_05051	Peptide deformylase	J	-1.95061	1.34e-06
RW109_05723	Putative ParB-like nuclease	S	-1.95049	0.014632
RW109_03413	HTH-type transcriptional regulator AppY	K	-1.9457	1.04e-12
RW109_01054	Modulator of FtsH protease HflK	O	-1.9441	0.000114
RW109_01999	Hypothetical protein	Unknown	-1.94157	0.042372
RW109_04420	L-glyceraldehyde 3-phosphate reductase	C	-1.94121	0.01699
RW109_05923	Phage regulatory protein Rha (Phage_pRha)	K	-1.93772	0.000123
RW109_05971	Hypothetical protein	S	-1.93247	3.91e-05
RW109_04977	Hypothetical protein	Unknown	-1.92676	4.26e-08
RW109_02697	Small heat shock protein IbpB	O	-1.92626	1.8e-18
RW109_03552	Hypothetical protein	S	-1.92037	1.59e-09
RW109_03886	Glycogen debranching enzyme	G	-1.92001	0.005054
RW109_01504	NADH dehydrogenase	O	-1.91979	0.03243
RW109_06237	Hypothetical protein	S	-1.91696	1.59e-05
RW109_02381	Hypothetical protein	S	-1.91558	0.011017
RW109_05419	Hypothetical protein	S	-1.91175	1.83e-13
RW109_03874	DNA nickase	S	-1.90979	0.025373
RW109_06469	Hypothetical protein	S	-1.90774	0.008627
RW109_03584	Hypothetical protein	Unknown	-1.9063	0.028928
RW109_06684	Putative beta-lactamase HcpC precursor	S	-1.90542	1.58e-07
RW109_03382	arginyl-tRNA-protein transferase	O	-1.90515	1.36e-13
RW109_02254	Colicin-E7 immunity protein	S	-1.90388	2.79e-07
RW109_02101	Transcriptional regulatory protein RcsB	T	-1.89836	0.024264
RW109_05498	3-hydroxyisobutyrate dehydrogenase	I	-1.89756	2.4e-06
RW109_03903	Maltodextrin phosphorylase	G	-1.89686	9.22e-09
RW109_00658	Hypothetical protein	S	-1.89616	1.71e-05
RW109_00627	Tryptophan synthase beta chain	E	-1.89504	3.2e-11
RW109_02989	Hypothetical protein	Unknown	-1.89345	0.027847
RW109_06467	MOSC domain protein	S	-1.89233	0.001395
RW109_06985	Oxygen-dependent choline dehydrogenase	E	-1.89011	2.8e-12
RW109_03081	SnoaL-like domain protein	S	-1.88758	0.000595
RW109_02601	tRNA-binding protein YgjH	J	-1.88521	0.00089
RW109_06200	Hypothetical protein	Unknown	-1.88429	0.031994
RW109_01046	Putative allantoin permease	F, H	-1.87875	0.047248
RW109_00887	Putative diguanylate cyclase YcdT	T	-1.87862	0.00279
RW109_05018	Hypothetical protein	Unknown	-1.87791	0.001007
RW109_05736	2-dehydropantoate 2-reductase	H	-1.87721	0.028495
RW109_04979	DNA-J related protein	O	-1.87435	0.000933
RW109_04062	Cyclic pyranopterin monophosphate synthase	L	-1.87374	5.89e-06
RW109_05404	Hypothetical protein	S	-1.87314	2.35e-06
RW109_07212	Cyclopropane-fatty-acyl-phospholipid synthase	M	-1.87087	4.37e-26
RW109_02348	Hypothetical protein	Unknown	-1.86867	0.035743
RW109_04554	Methyl-accepting chemotaxis protein McpS	N, T	-1.86551	0.007116
RW109_04057	Hypothetical protein	S	-1.86126	0.003159
RW109_06702	8-oxoguanine deaminase	F	-1.86087	1.09e-06
RW109_06057	Hypothetical protein	Unknown	-1.85835	6.13e-08
RW109_05838	Xaa-Pro dipeptidase	E	-1.85436	3.74e-06
RW109_05200	DSBA-like thioredoxin domain protein	O	-1.85325	3.86e-05
RW109_01449	Phenyloxazoline synthase MbtB	Q	-1.85033	3.92e-07
RW109_00789	taurine dioxygenase	Q	-1.8479	0.030638
RW109_03311	Transcriptional regulatory protein BaeR	T	-1.847	0.002875
RW109_06792	Hypothetical protein	Unknown	-1.84576	0.000659
RW109_04570	Hypothetical protein	Unknown	-1.84308	1.36e-10
RW109_02607	HTH-type transcriptional regulator VirS	K	-1.84292	0.001182
RW109_06320	Acetyl-coenzyme A synthetase	I	-1.84033	4.92e-14
RW109_05070	Diguanylate cyclase DosC	T	-1.83684	0.02796
RW109_02463	Anti-sigma-28 factor, FlgM	K	-1.8364	3.14e-11
RW109_05041	Hypothetical protein	Unknown	-1.83493	1.48e-05
RW109_03443	Hypothetical protein	S	-1.83483	4.26e-13
RW109_02451	Aliphatic amidase regulator	K	-1.83386	3.54e-06
RW109_04677	(S)-1-Phenylethanol dehydrogenase	S	-1.82963	3.65e-06
RW109_05082	Flagellar protein FliS	N	-1.8272	1.9e-13
RW109_01475	Acyl-CoA dehydrogenase	I	-1.82713	8.64e-08
RW109_04396	Hypothetical protein	S	-1.82354	1.08e-06
RW109_05841	Porin D precursor	M	-1.8187	1.53e-06
RW109_04064	Pyrroloquinoline-quinone synthase	H	-1.81725	0.00031
RW109_00866	Alkyl hydroperoxide reductase AhpD	S	-1.81176	0.00792
RW109_01597	Heme/hemopexin-binding protein precursor	U	-1.8107	0.050154
RW109_05405	Hypothetical protein	Unknown	-1.81049	0.021853
RW109_02467	STAS domain protein	T	-1.80689	4.79e-06
RW109_03181	Isochorismatase family protein YecD	Q	-1.80519	0.000824
RW109_05573	HTH-type transcriptional repressor of iron proteins A	K	-1.80367	0.014159
RW109_05962	Hypothetical protein	Unknown	-1.80155	4.01e-07
RW109_00717	Hypothetical protein	S	-1.79779	0.000612
RW109_05700	Putative trans-acting enoyl reductase	S	-1.79611	0.043534
RW109_03061	Hydroperoxy fatty acid reductase gpx1	O	-1.78619	1.15e-05
RW109_07024	Anthranilate 1,2-dioxygenase large subunit	P	-1.78563	0.000146
RW109_01376	site-specific tyrosine recombinase XerC	L	-1.78229	2.87e-08
RW109_00956	Putative cysteine protease YraA	S	-1.78076	1.52e-10
RW109_02255	Pyocin-S2	M	-1.78034	5.01e-10
RW109_06691	Glycine betaine transport system permease protein OpuAB	E	-1.77862	1.8e-06
RW109_05952	Hypothetical protein	S	-1.77788	0.009041
RW109_05775	HTH-type transcriptional regulator CdhR	K	-1.77741	0.000937
RW109_03014	Putative diguanylate cyclase YdaM	T	-1.77678	0.007987
RW109_01275	Pyocin activator protein PrtN	S	-1.77049	8.5e-06
RW109_01720	Hypothetical protein	Unknown	-1.76773	4.04e-07
RW109_03606	Hypothetical protein	S	-1.76314	0.038887
RW109_05458	Bifunctional protein PutA	E	-1.76161	3.4e-09
RW109_03210	Hypothetical protein	Unknown	-1.76121	0.025941
RW109_00701	3-oxoacyl-(acyl carrier protein) synthase	I	-1.7612	0.013006
RW109_03598	Diaminobutyrate--2-oxoglutarate aminotransferase	E	-1.7601	1.93e-07
RW109_00847	Hypoxic response protein 1	S	-1.75987	1.27e-06
RW109_02027	Competence protein CoiA-like family protein	S	-1.75871	0.001652
RW109_05650	Hypothetical protein	Unknown	-1.75075	0.000255
RW109_01869	Putative GST-like protein YibF	O	-1.75017	0.018134
RW109_04140	Ferrichrome receptor FcuA precursor	P	-1.74969	0.011871
RW109_06190	Large-conductance mechanosensitive channel	M	-1.74906	1.81e-18
RW109_04060	1,3-propanediol dehydrogenase	C	-1.74896	0.00029
RW109_03893	1,4-alpha-glucan branching enzyme GlgB	G	-1.7466	0.007645
RW109_02074	bacteriophage N4 adsorption protein B	U	-1.74565	0.000464
RW109_01194	PrkA AAA domain protein	T	-1.74548	2.89e-22
RW109_03327	General secretion pathway protein K	Unknown	-1.73477	0.032475
RW109_01848	Lysine-arginine-ornithine-binding periplasmic protein precursor	E	-1.73326	0.001429
RW109_06644	Endonuclease YncB precursor	L	-1.73288	1.88e-06
RW109_00734	Cupin domain protein	S	-1.72271	0.044032
RW109_03399	Cysteine dioxygenase type I	S	-1.72255	0.049796
RW109_03365	Hypothetical protein	S	-1.71318	0.013947
RW109_06165	Outer membrane protein P1 precursor	I	-1.71067	0.000163
RW109_06488	Putative RNA polymerase sigma factor FecI	K	-1.70873	0.039949
RW109_05063	Soluble aldose sugar dehydrogenase YliI precursor	G	-1.70845	9.67e-05
RW109_06220	Hypothetical protein	S	-1.70723	0.009188
RW109_06818	Putative binding protein component of ABC iron transporter precursor	P	-1.70658	4.97e-15
RW109_02247	Methylmalonate-semialdehyde dehydrogenase [acylating]	C	-1.70567	1.96e-11
RW109_03583	Polyphosphate kinase 2 (PPK2)	L	-1.70558	0.014474
RW109_05461	Lon protease	O	-1.701	4.76e-21
RW109_05836	Periplasmic dipeptide transport protein precursor	E	-1.70021	1.95e-15
RW109_06502	Lipopolysaccharide export system ATP-binding protein LptB	E	-1.69935	0.045117
RW109_06462	Hypothetical protein	T	-1.69887	1.78e-05
RW109_04154	Regulatory protein SdiA	K	-1.69584	0.008859
RW109_01499	Lysyl endopeptidase precursor	S	-1.69369	7.77e-09
RW109_04740	Hypothetical protein	S	-1.69213	3.47e-11
RW109_04112	Catalase	S	-1.68274	0.007853
RW109_04323	Hypothetical protein	Unknown	-1.68129	1.27e-11
RW109_02527	Hypothetical protein	S	-1.6772	0.04288
RW109_07149	transport protein TonB	M	-1.67243	2.7e-10
RW109_04429	Hypothetical protein	S	-1.67175	0.033646
RW109_05341	Putative peroxiredoxin	O	-1.67029	0.038774
RW109_03191	Carboxypeptidase G2 precursor	E	-1.66821	0.00649
RW109_05334	Hypothetical protein	S	-1.66772	0.035711
RW109_02585	Glycine betaine/carnitine transport binding protein GbuC precursor	E	-1.66497	0.002622
RW109_06664	Sec-independent protein translocase protein TatA	U	-1.66399	1.67e-12
RW109_05874	Phage portal protein	O	-1.65645	0.03557
RW109_01609	Transcriptional activator FeaR	K	-1.65577	0.048194
RW109_06079	Hypothetical protein	Unknown	-1.65201	6.8e-09
RW109_05513	Rhamnosyltransferase 1 subunit A	S	-1.64892	0.009809
RW109_01053	Hypothetical protein	O	-1.64814	0.047212
RW109_06158	SPFH domain / Band 7 family protein	O	-1.64779	0.003322
RW109_05891	Hypothetical protein	S	-1.64616	1.73e-05
RW109_04207	Fe/S biogenesis protein NfuA	O	-1.64367	1.21e-29
RW109_05652	Hypothetical protein	K	-1.6427	1.52e-12
RW109_03708	peptide synthase	Q	-1.63744	6.95e-07
RW109_03199	Hypothetical protein	S	-1.63643	5.03e-09
RW109_03780	Alginate biosynthesis protein AlgA	M	-1.63628	2.28e-11
RW109_03366	Isocitrate lyase	C	-1.63223	6.38e-17
RW109_05855	PKHD-type hydroxylase	S	-1.62773	0.000138
RW109_06363	Hypothetical protein	S	-1.62692	0.015547
RW109_03789	Hypothetical protein	Unknown	-1.62527	1.01e-06
RW109_02864	Hypothetical protein	T	-1.62456	3.98e-06
RW109_02370	Decarboxylase NovR	G	-1.61947	0.00124
RW109_03706	Linear gramicidin synthase subunit B	Q	-1.61317	3.03e-05
RW109_07141	Glutamate-1-semialdehyde 2,1-aminomutase	H	-1.61293	0.017724
RW109_04993	Periplasmic nitrate reductase protein NapE	C	-1.61202	0.02075
RW109_02285	Extracellular serine protease precursor	O	-1.61179	0.000296
RW109_06687	N-formylglutamate amidohydrolase	E	-1.60905	4.14e-05
RW109_05964	Hypothetical protein	Unknown	-1.60905	0.002137
RW109_06382	Hypothetical protein	S	-1.60607	8.51e-05
RW109_04535	Putative L-lactate dehydrogenase operon regulatory protein	K	-1.60607	0.029172
RW109_01617	Hypothetical protein	S	-1.60592	0.015196
RW109_05379	Hypothetical protein	Unknown	-1.60198	0.050893
RW109_01087	Putative acetyltransferase	K	-1.60144	0.012188
RW109_02466	Chemotaxis protein methyltransferase Cher2	N, T	-1.60125	6.03e-11
RW109_03319	Hypothetical protein	S	-1.60095	0.010035
RW109_04388	Phosphoenolpyruvate synthase regulatory protein	S	-1.60021	5.03e-08
RW109_03345	Methyl-accepting chemotaxis protein PctC	S	-1.59959	1.62e-05
RW109_06036	Phage regulatory protein Rha (Phage_pRha)	K	-1.59919	0.001205
RW109_06026	Nucleoid-associated protein YejK	S	-1.59882	0.036593
RW109_02990	Hypothetical protein	Unknown	-1.59832	0.003042
RW109_06752	ABC transporter arginine-binding protein 1 precursor	P	-1.59428	1.98e-19
RW109_03629	Hypothetical protein	Unknown	-1.59393	0.005838
RW109_01562	Signal transduction histidine-protein kinase BarA	T	-1.59275	6.47e-05
RW109_03609	Vibriobactin utilization protein ViuB	P	-1.59176	7.53e-05
RW109_03650	Hypothetical protein	S	-1.59047	0.00207
RW109_06202	Heme/hemopexin-binding protein precursor	U	-1.59003	5.85e-08
RW109_04641	Putative xanthine dehydrogenase subunit D	F	-1.58869	1.06e-06
RW109_05499	Ion channel	P	-1.58592	0.005536
RW109_01456	muropeptide transporter	G	-1.58441	0.000466
RW109_05388	Aerotaxis receptor	T	-1.57631	9.46e-09
RW109_03785	HTH-type transcriptional regulator VirS	K	-1.57327	7.6e-05
RW109_04484	Streptothricin hydrolase	Q	-1.57266	1.45e-08
RW109_04835	Hydroxyacylglutathione hydrolase	S	-1.5701	0.043649
RW109_00914	Hypothetical protein	S	-1.56919	6.66e-09
RW109_01193	Hypothetical protein	S	-1.56487	7.22e-15
RW109_02025	Hypothetical protein	S	-1.56484	1.18e-09
RW109_03077	Hypothetical protein	S	-1.5643	6.54e-05
RW109_03588	Hypothetical protein	Unknown	-1.56329	0.008838
RW109_02103	Inner membrane protein YebE	S	-1.56082	0.000141
RW109_04089	Hypothetical protein	Unknown	-1.55627	0.041746
RW109_07061	Succinyl-CoA:coenzyme A transferase	C	-1.55512	2.17e-11
RW109_02269	Alginate biosynthesis protein AlgA	M	-1.55491	0.037161
RW109_01269	Spermidine/putrescine-binding periplasmic protein precursor	E	-1.55228	0.009395
RW109_03037	Organic hydroperoxide resistance transcriptional regulator	K	-1.551	0.005036
RW109_01901	Hypothetical protein	Unknown	-1.54912	0.036514
RW109_06767	C4-dicarboxylate-binding periplasmic protein precursor	G	-1.54272	3.58e-10
RW109_02526	Hypothetical protein	S	-1.5423	1.05e-12
RW109_04160	Hypothetical protein	Unknown	-1.54129	0.041746
RW109_05557	Heme oxygenase	P	-1.54023	1.79e-05
RW109_05525	Acylamidase	E	-1.53985	0.044861
RW109_03544	Putative RNA polymerase sigma factor FecI	K	-1.5389	0.043109
RW109_04394	Hypothetical protein	S	-1.5388	0.020149
RW109_01450	Oxidoreductase family, NAD-binding Rossmann fold	Q	-1.53833	1.72e-05
RW109_05083	Flagellar hook-associated protein 2	N	-1.53704	4.83e-21
RW109_03980	Elongation factor G 1	J	-1.53692	5.63e-12
RW109_03554	Hypothetical protein	S	-1.5352	0.005124
RW109_05081	Hypothetical protein	Unknown	-1.53483	5.42e-07
RW109_05003	Alginate lyase precursor	S	-1.53316	0.003301
RW109_06733	Bacterial extracellular solute-binding proteins, family 3	E	-1.52647	0.00051
RW109_06393	Putative cadaverine/lysine antiporter	E	-1.52444	0.00028
RW109_04270	Hypothetical protein	Unknown	-1.52127	0.00082
RW109_06290	cAMP-activated global transcriptional regulator CRP	T	-1.52013	0.012527
RW109_01494	Acetolactate synthase	E	-1.51726	1.62e-07
RW109_06468	Osmotically-inducible lipoprotein E precursor	K	-1.51326	1.09e-10
RW109_03053	Nodulation protein D 2	K	-1.50933	0.013527
RW109_00640	ParB-like nuclease domain protein	S	-1.50566	5.09e-07
RW109_06067	Hypothetical protein	S	-1.50493	0.000469
RW109_03464	Acetyltransferase (GNAT) family protein	S	-1.5021	0.012632
RW109_04172	Isoquinoline 1-oxidoreductase subunit beta	C	-1.49497	0.004951
RW109_05180	Putative DNA-binding transcriptional regulator	K	-1.49126	6.74e-07
RW109_00630	Hypothetical protein	S	-1.48423	1.31e-10
RW109_05807	Zinc transporter ZupT	P	-1.48152	0.00484
RW109_04720	TonB-dependent heme receptor A precursor	P	-1.48035	0.005706
RW109_04504	Hypothetical protein	S	-1.47782	2.46e-07
RW109_03680	Carboxymuconolactone decarboxylase family protein	S	-1.47562	0.001363
RW109_02449	ATP-dependent Clp protease ATP-binding subunit ClpC	O	-1.47384	7.88e-05
RW109_06326	Osmotically-inducible protein Y precursor	S	-1.4728	6.99e-06
RW109_06967	Secreted repeat of unknown function	S	-1.47263	1.11e-05
RW109_04159	Acyl-homoserine lactone acylase QuiP precursor	J	-1.46486	0.017705
RW109_02261	UDP-glucose 6-dehydrogenase TuaD	M	-1.46026	0.01937
RW109_05835	Hypothetical protein	S	-1.45855	4.86e-13
RW109_03537	Biotin biosynthesis cytochrome P450	Q	-1.4576	0.041746
RW109_04988	Urease operon transcriptional activator	K	-1.45755	0.01781
RW109_01947	Hypothetical protein	S	-1.45557	0.009358
Plasmid 2
RW109_07290	Hypothetical protein	Unknown	-2.772	4.97e-15
RW109_07253	Hypothetical protein	Unknown	-2.752	1.8e-25
RW109_07384	Hypothetical protein	Unknown	-2.4	2.41e-19
RW109_07263	Hypothetical protein	S	-1.848	1.29e-14
RW109_07316	Hypothetical protein	Unknown	-1.843	1.04e-14
RW109_07264	Hypothetical protein	Unknown	-1.742	1.85e-11
RW109_07347	Hypothetical protein	Unknown	-1.628	0.015387
RW109_07380	Hypothetical protein	S	-1.604	7.71e-13
RW109_07361	Antitoxin DinJ	L	-1.574	7.52e-09
RW109_07293	Initiator Replication protein	L	-1.543	3.9e-10
RW109_07325	site-specific tyrosine recombinase XerC	S	-1.512	1.36e-08
RW109_07294	Hypothetical protein	Unknown	-1.507	0.003278
RW109_07268	Hypothetical protein	U	-1.494	1.93e-11
RW109_07377	SprT-like family protein	S	-1.487	1.95e-06
