# Supplementary material for: The consistent differential expression of genetic pathways following exposure of an industrial Pseudomonas aeruginosa strain to preservatives and a laundry detergent formulation
Source: FEMS Microbiol Lett. 2018 Mar 14;365(9):fny062. doi: 10.1093/femsle/fny062 (PMC5905593; doi:10.1093/femsle/fny062)
Supplement: Supplemental data [file fny062_supp.zip › RW109_Significantly_Up_Regulated_DEGs.xlsx]

## Sheet: BIT Only (1)
Transcript ID	Prokka putative gene function	Cog category	Log2 fold change	Adjusted P-value
Main Chromosome
RW109_03497	Anthranilate 1,2-dioxygenase large subunit	Q	3.92027	1.24e-13
RW109_02636	sn-glycerol-3-phosphate import ATP-binding protein UgpC	G	3.52008	7.26e-16
RW109_03936	Putative sialic acid transporter	G	3.42726	7.1e-10
RW109_02633	Putative sugar-binding periplasmic protein precursor	G	3.38904	2.6e-20
RW109_02637	Porin B precursor	M	3.18145	2.49e-13
RW109_00880	Sulfate-binding protein precursor	P	2.80446	4.25e-07
RW109_03496	Anthranilate 1,2-dioxygenase small subunit	Q	2.72925	3.2e-05
RW109_02628	D-erythrose-4-phosphate dehydrogenase	G	2.71801	2.89e-08
RW109_02635	L-arabinose transport system permease protein AraQ	P	2.66541	1.05e-05
RW109_04038	1,4-Dihydroxy-2-naphthoyl-CoA synthase	I	2.61851	1.27e-06
RW109_06963	Putative FAD-linked oxidoreductase	C	2.57095	4.52e-05
RW109_02642	2-dehydro-3-deoxy-phosphogluconate aldolase	G	2.50248	7.35e-06
RW109_02640	Glucose-6-phosphate 1-dehydrogenase	G	2.45943	3.23e-09
RW109_04901	Serralysin precursor	Q	2.43544	8.86e-17
RW109_02634	sn-glycerol-3-phosphate transport system permease protein UgpA	G	2.4302	6.12e-05
RW109_04039	Acetyl-/propionyl-coenzyme A carboxylase alpha chain	I	2.42279	2.34e-08
RW109_03934	Hypothetical protein	S	2.4155	0.000381
RW109_03839	ABC transporter glutamine-binding protein GlnH precursor	E	2.33878	0.000442
RW109_04037	Methylmalonyl-CoA carboxyltransferase 12S subunit	I	2.2824	1.57e-06
RW109_05516	Hypothetical protein	S	2.24591	0.001472
RW109_04051	Putative succinyl-CoA:3-ketoacid coenzyme A transferase subunit B	I	2.22116	0.000142
RW109_02629	Phosphogluconate dehydratase	G	2.2199	7.76e-09
RW109_00652	Hypothetical protein	S	2.19369	0.00128
RW109_06416	Magnesium-transporting ATPase, P-type 1	P	2.1651	4.17e-07
RW109_04036	Acyl-CoA dehydrogenase	I	2.15265	4.8e-09
RW109_04047	Citrate transporter	E, G	2.07815	0.004981
RW109_01123	Nitrite reductase precursor	C	2.0327	6.77e-07
RW109_01120	Cytochrome D1 heme domain protein	O	2.0255	0.003107
RW109_03495	Anthranilate 1,2-dioxygenase electron transfer component	C	2.01302	0.007892
RW109_04052	Putative succinyl-CoA:3-ketoacid coenzyme A transferase subunit A	I	1.97505	3.22e-05
RW109_03688	NADP-dependent glyceraldehyde-3-phosphate dehydrogenase	C	1.95493	0.000408
RW109_06773	Carbamate kinase 1	E	1.93431	1.04e-12
RW109_04218	Sulfite reductase [ferredoxin]	C	1.93278	0.000166
RW109_01139	Gamma-glutamylputrescine oxidoreductase	E	1.89909	2.34e-08
RW109_01499	Lysyl endopeptidase precursor	S	1.8707	2.86e-07
RW109_02641	6-phosphogluconolactonase	G	1.85361	0.020269
RW109_02248	3-hydroxyisobutyrate dehydrogenase	I	1.84081	5.13e-07
RW109_02349	Putative peroxiredoxin	O	1.80392	7.35e-06
RW109_01150	Methane monooxygenase component C	P	1.75593	0.00031
RW109_06713	GTP-binding protein TypA/BipA	T	1.72539	0.00021
RW109_04040	Hydroxymethylglutaryl-CoA lyase YngG	I	1.71717	0.010861
RW109_00826	Alpha-ketoglutarate permease	G	1.71277	0.017533
RW109_05781	Bifunctional enzyme CysN/CysC	P	1.71085	0.000112
RW109_01122	Cytochrome c-551 precursor	C	1.65297	0.052499
RW109_02247	Methylmalonate-semialdehyde dehydrogenase [acylating]	C	1.64967	6.58e-10
RW109_01115	Antilisterial bacteriocin subtilosin biosynthesis protein AlbA	L	1.64807	0.048625
RW109_00614	Coproporphyrinogen-III oxidase, aerobic	H	1.6343	0.009454
RW109_00688	Hypothetical protein	S	1.62048	0.00733
RW109_05782	Sulfate adenylyltransferase subunit 2	P	1.6154	0.001469
RW109_02258	Phosphoenolpyruvate-protein phosphotransferase	G	1.60249	0.041376
RW109_01017	Chemotaxis response regulator protein-glutamate methylesterase of group 3 operon	N, T	1.58913	0.029515
RW109_04804	Flagellar biosynthetic protein FliP precursor	N	1.57253	0.053891
RW109_04043	Fumarylacetoacetate (FAA) hydrolase family protein	Q	1.56296	2.09e-05
RW109_04050	Acetyl-CoA acetyltransferase	I	1.54285	0.009298
RW109_05441	HTH-type transcriptional repressor CsiR	K	1.52342	0.033262
RW109_04435	Yop proteins translocation protein L	N, U	1.5166	0.033364
RW109_04129	Anaerobic ribonucleoside-triphosphate reductase	F	1.51401	0.000216
RW109_04035	HTH-type transcriptional regulator CueR	K	1.51032	0.004612
RW109_05497	Putative enoyl-CoA hydratase	I	1.50273	0.001476
RW109_00947	Hypothetical protein	Unknown	1.4921	0.023647
RW109_05495	Acryloyl-CoA reductase (NADH)	I	1.46326	0.00218
RW109_01335	50S ribosomal protein L10	J	1.4629	6.62e-07
RW109_04048	D-beta-hydroxybutyrate dehydrogenase	I	1.4559	0.043566

## Sheet: POE Only (2)
Transcript ID	Prokka putative gene function	Cog category	Log2 fold change	Adjusted P-value
Plasmid 1
RW109_00018	Glutathione S-transferase GST-6.0	O	2.26364	0.000578
RW109_00576	Hypothetical protein	Unknown	2.0284	7.96e-11
RW109_00005	DNA-invertase hin	L	1.94244	4.72e-13
RW109_00180	Hypothetical protein	Unknown	1.93825	0.014388
RW109_00516	Hypothetical protein	Unknown	1.9145	0.001518
RW109_00386	Hypothetical protein	Unknown	1.71284	0.031553
RW109_00068	Bifunctional (p)ppGpp synthase/hydrolase RelA	S	1.70146	0.00093
RW109_00589	site-specific tyrosine recombinase XerD	L	1.54385	4.66e-13
RW109_00170	Putative S-adenosylmethionine-dependent methyltransferase/MSMEI_2290	Q	1.53353	2.92e-08
RW109_00588	Chromosome partition protein Smc	S	1.47293	6.24e-08
Main chromosome
RW109_01137	Hypothetical protein	Unknown	6.33517	5.87e-21
RW109_03936	Putative sialic acid transporter	G	6.04052	7.97e-15
RW109_03497	Anthranilate 1,2-dioxygenase large subunit	Q	5.70181	9.42e-13
RW109_02298	Efflux pump membrane transporter MexQ	V	5.53132	2.02e-14
RW109_03749	Putative tartrate transporter	G	5.52357	4.79e-12
RW109_04035	HTH-type transcriptional regulator CueR	K	5.52142	5e-49
RW109_02628	D-erythrose-4-phosphate dehydrogenase	G	5.46919	1.74e-29
RW109_02289	Bacterioferritin	P	5.29057	3.76e-70
RW109_04036	Acyl-CoA dehydrogenase	I	5.29036	6.68e-70
RW109_03934	Hypothetical protein	S	5.21648	9.79e-09
RW109_02033	Putative Helix-turn-helix domain of transposase IS66	L	5.18408	1.16e-26
RW109_07099	Hypothetical protein	S	5.09012	2.05e-10
RW109_05611	Hca operon transcriptional activator	K	4.97292	1.27e-78
RW109_04037	Methylmalonyl-CoA carboxyltransferase 12S subunit	I	4.95205	2.72e-35
RW109_02297	Membrane fusion protein MexP	V	4.94726	4.6e-09
RW109_03502	Catechol 1,2-dioxygenase	Q	4.75827	5.6e-07
RW109_03496	Anthranilate 1,2-dioxygenase small subunit	Q	4.69045	7.3e-06
RW109_03748	Glyoxylate/hydroxypyruvate reductase B	C	4.55879	1.35e-07
RW109_02242	Copper chaperone CopZ	P	4.43165	4.31e-19
RW109_04623	Spermidine export protein MdtJ	P	4.25962	1.03e-08
RW109_06326	Osmotically-inducible protein Y precursor	S	4.23883	3.86e-15
RW109_02411	Putative electron transport protein YccM	C, K	4.1963	0.000243
RW109_03751	Xylose isomerase-like TIM barrel	G	4.17163	4.57e-06
RW109_04624	Spermidine export protein MdtI	P	4.14597	0.000217
RW109_04038	1,4-Dihydroxy-2-naphthoyl-CoA synthase	I	4.11751	8.93e-11
RW109_04047	Citrate transporter	E, G	3.93151	0.000169
RW109_03750	2-dehydro-3-deoxygluconokinase	G	3.91701	3.77e-06
RW109_03501	Muconolactone Delta-isomerase	Q	3.82854	0.000423
RW109_01140	HTH-type transcriptional regulator PuuR	K	3.82851	1.84e-06
RW109_01794	Copper-exporting P-type ATPase A	P	3.77216	1.5e-28
RW109_03319	Hypothetical protein	S	3.76847	1.06e-17
RW109_01150	Methane monooxygenase component C	P	3.71433	1.45e-19
RW109_05610	Putative efflux pump outer membrane protein TtgC precursor	M	3.68755	1.3e-66
RW109_03713	Succinate dehydrogenase flavoprotein subunit	C	3.61534	4.9e-09
RW109_04039	Acetyl-/propionyl-coenzyme A carboxylase alpha chain	I	3.59599	1.77e-16
RW109_03498	Regulatory protein PchR	K	3.58208	0.000199
RW109_03911	Hypothetical protein	Unknown	3.55579	0.001166
RW109_04040	Hydroxymethylglutaryl-CoA lyase YngG	I	3.5518	1.17e-09
RW109_02640	Glucose-6-phosphate 1-dehydrogenase	G	3.54165	1.54e-18
RW109_01055	Bacterial extracellular solute-binding proteins, family 3	E	3.53043	3.27e-07
RW109_07098	Inhibitor of vertebrate lysozyme precursor	S	3.46391	7.62e-27
RW109_03746	Gluconate 2-dehydrogenase flavoprotein precursor	E	3.46296	6.6e-13
RW109_06325	Hypothetical protein	S	3.40634	3.22e-25
RW109_02432	Hypothetical protein	Unknown	3.3933	0.000353
RW109_02629	Phosphogluconate dehydratase	G	3.3403	2.58e-20
RW109_03906	General stress protein 39	S	3.33726	0.000716
RW109_02433	Hypothetical protein	Unknown	3.31203	3.12e-15
RW109_05516	Hypothetical protein	S	3.3035	0.003956
RW109_03495	Anthranilate 1,2-dioxygenase electron transfer component	C	3.26947	0.004557
RW109_03747	Gluconate 2-dehydrogenase subunit 3 precursor	G	3.25908	1.64e-07
RW109_04051	Putative succinyl-CoA:3-ketoacid coenzyme A transferase subunit B	I	3.25321	3.73e-07
RW109_06401	Formate dehydrogenase-O major subunit precursor	C	3.21944	9.52e-46
RW109_02299	Outer membrane protein OpmE precursor	M	3.21732	0.011837
RW109_06399	Formate dehydrogenase, cytochrome b556(fdo) subunit	C	3.20762	8.71e-15
RW109_03688	NADP-dependent glyceraldehyde-3-phosphate dehydrogenase	C	3.19941	1.18e-10
RW109_03500	Muconate cycloisomerase 1	M	3.18668	0.01404
RW109_02546	Non-motile and phage-resistance protein	T	3.17189	1.36e-27
RW109_05441	HTH-type transcriptional repressor CsiR	K	3.15198	5.01e-07
RW109_02341	HTH-type transcriptional regulator MhqR	K	3.12953	3.32e-07
RW109_01205	D-glycero-alpha-D-manno-heptose 1-phosphate guanylyltransferase	M	3.08912	2.01e-05
RW109_03745	Gluconate 2-dehydrogenase cytochrome c subunit precursor	C	3.08404	2.99e-05
RW109_04980	Inner membrane protein YohC	S	3.08307	2.42e-46
RW109_04260	Putative penicillin-binding protein PbpX	V	3.06321	0.003842
RW109_04804	Flagellar biosynthetic protein FliP precursor	N	2.98017	0.000224
RW109_02590	Hypothetical protein	S	2.97937	0.027204
RW109_05585	Subtilase family protein	O	2.96712	5.25e-60
RW109_02095	HTH-type transcriptional repressor ComR	K	2.96412	2.6e-15
RW109_02258	Phosphoenolpyruvate-protein phosphotransferase	G	2.96404	0.000165
RW109_03937	Porin-like protein NicP precursor	M	2.95991	0.002298
RW109_02431	Hypothetical protein	Unknown	2.94449	0.000603
RW109_07136	Inner membrane protein YbaL	P	2.94358	5.74e-07
RW109_06400	Formate dehydrogenase-O iron-sulfur subunit	C	2.91812	1.59e-25
RW109_03922	sulfate adenylyltransferase subunit 2	S	2.87253	9.19e-13
RW109_04052	Putative succinyl-CoA:3-ketoacid coenzyme A transferase subunit A	I	2.86974	2.16e-10
RW109_02642	2-dehydro-3-deoxy-phosphogluconate aldolase	G	2.85421	8.84e-05
RW109_02543	Hypothetical protein	Unknown	2.84692	0.0001
RW109_01054	Modulator of FtsH protease HflK	O	2.8395	4.61e-13
RW109_05149	Helix-turn-helix	S	2.80312	0.000252
RW109_02410	Nitrous-oxide reductase precursor	C	2.78482	0.001062
RW109_03970	Leucine-responsive regulatory protein	K	2.7693	0.030806
RW109_06491	Putative aldehyde dehydrogenase YfmT	C	2.75559	0.015625
RW109_07148	Alpha-ketoglutarate permease	G	2.74936	0.051727
RW109_05584	RNA polymerase sigma factor	K	2.73716	2.33e-23
RW109_06470	Multidrug-efflux transporter 1 regulator	K	2.71205	1.47e-12
RW109_05614	Hypothetical protein	S	2.71127	8.57e-27
RW109_05608	Multidrug resistance protein MdtE precursor	M	2.69462	4.07e-23
RW109_03752	HTH-type transcriptional regulator KdgR	K	2.68985	3.09e-12
RW109_05375	Helix-turn-helix	K	2.68926	4.36e-23
RW109_03712	HTH-type transcriptional repressor YvoA	K	2.68377	0.023133
RW109_04034	SdiA-regulated	S	2.67208	1.05e-05
RW109_02232	Aerobic glycerol-3-phosphate dehydrogenase	C	2.66031	1.69e-16
RW109_02259	Tagatose-6-phosphate kinase	G	2.65845	0.040176
RW109_01013	Chemotaxis protein CheW	N, T	2.65487	0.001154
RW109_04622	Putative metal-dependent hydrolase	S	2.6414	2.02e-11
RW109_01264	Mor transcription activator family protein	Unknown	2.62069	0.000882
RW109_02897	Hypothetical protein	S	2.59922	0.000418
RW109_02709	tRNA pseudouridine synthase A	J	2.59813	0.00719
RW109_05388	Aerotaxis receptor	T	2.59495	9.63e-28
RW109_03824	Hypothetical protein	S	2.58982	0.053006
RW109_00826	Alpha-ketoglutarate permease	G	2.58593	0.001076
RW109_07112	Homoserine kinase	E	2.57981	5.04e-12
RW109_07143	HTH-type transcriptional regulator McbR	K	2.57606	0.001566
RW109_04041	Transcriptional regulator KdgR	K	2.57221	0.016868
RW109_03362	NADH-quinone oxidoreductase subunit B	C	2.56467	3.1e-22
RW109_05612	Quaternary ammonium compound-resistance protein SugE	P	2.5513	4.21e-21
RW109_03363	NAD(P)H-quinone oxidoreductase subunit 3	C	2.54074	3.47e-19
RW109_05726	phage T7 F exclusion suppressor FxsA	S	2.52145	1.07e-09
RW109_02124	Hypothetical protein	S	2.50103	4.61e-27
RW109_05613	Hypothetical protein	L	2.4911	2.7e-06
RW109_03098	Hypothetical protein	S	2.47021	2.05e-09
RW109_03201	Inner membrane protein YfdC	P	2.46615	1.02e-06
RW109_05359	Transposase	L	2.46548	8.75e-05
RW109_02839	Hypothetical protein	S	2.4651	8.42e-07
RW109_03797	Hypothetical protein	Unknown	2.4255	4.39e-05
RW109_02633	Putative sugar-binding periplasmic protein precursor	G	2.41892	9.78e-10
RW109_05066	HTH-type transcriptional repressor of iron proteins A	K	2.41872	0.005512
RW109_02300	Heavy-metal-associated domain protein	P	2.4126	1.9e-07
RW109_04413	Hypothetical protein	S	2.40669	1.86e-18
RW109_05267	Hypothetical protein	C	2.39797	4.76e-08
RW109_06424	Haemolysin-III related	S	2.39411	0.000229
RW109_02123	Outer membrane porin F precursor	M	2.3527	1.93e-35
RW109_00731	Hypothetical protein	P	2.35174	0.001929
RW109_01729	Hypothetical protein	Unknown	2.34129	0.024641
RW109_04404	Universal stress protein A	T	2.33506	5.08e-09
RW109_02096	Hypothetical protein	S	2.3237	0.000367
RW109_05883	Type II secretion system protein F	U	2.32262	3.22e-25
RW109_05944	Hypothetical protein	Unknown	2.31455	1.24e-25
RW109_04201	HTH-type transcriptional regulator YofA	K	2.29651	0.029008
RW109_04026	Glyoxalase-like domain protein	E	2.29508	4.78e-06
RW109_04689	Hypothetical protein	Unknown	2.2826	0.008334
RW109_05494	Methylmalonate-semialdehyde dehydrogenase [acylating]	C	2.28156	7.56e-14
RW109_03352	NADH-quinone oxidoreductase subunit M	C	2.27935	6.52e-11
RW109_01139	Gamma-glutamylputrescine oxidoreductase	E	2.27748	2.31e-10
RW109_06270	Paraquat-inducible protein A	S	2.27652	0.007861
RW109_02819	Hypothetical protein	Unknown	2.27188	0.015515
RW109_05754	Phospho-N-acetylmuramoyl-pentapeptide-transferase	M	2.2614	8.22e-09
RW109_03001	Hypothetical protein	Unknown	2.24146	1.53e-05
RW109_02155	Sodium, potassium, lithium and rubidium/H(+) antiporter	P	2.24084	0.000339
RW109_02462	FlgN protein	N, O, U	2.24073	2.21e-09
RW109_05442	Methylisocitrate lyase	G	2.23224	1.09e-06
RW109_04076	Sensor histidine kinase RcsC	T	2.21591	0.039147
RW109_03290	Hypothetical protein	S	2.20552	4.12e-06
RW109_05497	Putative enoyl-CoA hydratase	I	2.18817	2.19e-06
RW109_05582	ATP-dependent DNA helicase PcrA	L	2.1633	2.57e-23
RW109_05444	Aconitate hydratase	C	2.16109	6.67e-08
RW109_03357	NADH-quinone oxidoreductase subunit H	C	2.15926	5.24e-11
RW109_05304	C4-dicarboxylate-binding periplasmic protein precursor	G	2.14924	0.03307
RW109_05804	Nitrogen regulatory protein	G	2.14777	1.56e-16
RW109_02551	Major cold shock protein CspA	K	2.14602	1.9e-05
RW109_04821	Putative cation-transporting ATPase F	P	2.14093	6.79e-11
RW109_02558	Hypothetical protein	S	2.13586	0.009342
RW109_04653	Hypothetical protein	S	2.13397	6.57e-11
RW109_05407	Hypothetical protein	Unknown	2.11714	3.35e-14
RW109_05752	Lipid II flippase FtsW	D	2.0895	8.11e-07
RW109_03808	FAD-containing monooxygenase EthA	P	2.08182	0.005078
RW109_06064	Hypothetical protein	Unknown	2.08103	1.13e-07
RW109_05418	Hypothetical protein	K	2.08098	0.001096
RW109_01128	Nitric oxide reductase subunit B	P	2.07911	0.030239
RW109_05496	2,3-dehydroadipyl-CoA hydratase	I	2.07803	3.55e-06
RW109_02340	Asparagine synthetase [glutamine-hydrolyzing] 1	E	2.06322	3.18e-13
RW109_05880	O-Antigen ligase	S	2.0579	0.000545
RW109_05245	Hypothetical protein	Unknown	2.05586	0.014676
RW109_01197	CO2+/MG2+ efflux protein ApaG	P	2.05316	0.015309
RW109_05605	Putative phospholipid ABC transporter permease protein MlaE	Q	2.04523	8.57e-08
RW109_03232	Hypothetical protein	S	2.0439	3.15e-07
RW109_05681	Putative hydrolase YxeP	E	2.04235	0.015477
RW109_02594	Putative multidrug export ATP-binding/permease protein	V	2.03673	7.38e-06
RW109_05367	transfer-messenger RNA, SsrA	Unknown	2.03665	1.98e-16
RW109_03578	HTH-type transcriptional regulator DmlR	K	2.03662	0.001175
RW109_02334	enterobactin exporter EntS	G	2.03004	1.39e-09
RW109_05476	Sigma factor AlgU regulatory protein MucB precursor	T	2.02534	3.2e-10
RW109_01204	Phosphotransferase enzyme family protein	M	2.01948	8.69e-10
RW109_04417	GMP synthase [glutamine-hydrolyzing]	F	2.01478	7.29e-14
RW109_00989	dITP/XTP pyrophosphatase	F	2.00676	0.001225
RW109_02301	Hypothetical protein	Unknown	2.00535	0.000204
RW109_05751	UDP-N-acetylglucosamine--N-acetylmuramyl-(pentapeptide) pyrophosphoryl-undecaprenol N-acetylglucosamine transferase	M	2.00408	0.00697
RW109_04699	Hypothetical protein	S	2.00333	7.49e-06
RW109_01159	Membrane-bound lysozyme-inhibitor of c-type lysozyme	Unknown	2.00193	0.000159
RW109_05805	glmZ(sRNA)-inactivating NTPase	S	1.99518	1.55e-14
RW109_05443	2-methylcitrate synthase	C	1.99507	9.62e-12
RW109_07041	Alcohol dehydrogenase	C	1.98965	2.95e-15
RW109_02630	Glucokinase	G	1.98005	0.027894
RW109_05081	Hypothetical protein	Unknown	1.97959	7.86e-08
RW109_02235	Glycerol uptake facilitator protein	G	1.97917	0.009363
RW109_04395	Lactococcin-G-processing and transport ATP-binding protein LagD	S	1.97007	0.051375
RW109_05955	Hypothetical protein	S	1.96699	0.02611
RW109_05609	HTH-type transcriptional regulator AcrR	K	1.95931	1.51e-17
RW109_06472	Bacterioferritin	P	1.95704	1.42e-09
RW109_05082	Flagellar protein FliS	N	1.94533	1.95e-11
RW109_04048	D-beta-hydroxybutyrate dehydrogenase	I	1.94348	0.004212
RW109_04714	Hypothetical protein	S	1.93689	0.00412
RW109_05757	Peptidoglycan synthase FtsI precursor	M	1.93023	2.57e-08
RW109_03880	Hypothetical protein	Unknown	1.92537	2.03e-07
RW109_03779	Glycosyl transferase family 2	M	1.92346	0.014478
RW109_03356	NADH-quinone oxidoreductase subunit I	C	1.92288	3.17e-06
RW109_01158	Hypothetical protein	Unknown	1.9186	0.015477
RW109_01049	Acyl-CoA dehydrogenase	I	1.9113	2.64e-16
RW109_03396	Modulator of FtsH protease YccA	S	1.91019	1.42e-25
RW109_03978	Hypothetical protein	Unknown	1.90914	0.034017
RW109_00956	Putative cysteine protease YraA	S	1.90464	1.36e-10
RW109_00919	Hypothetical protein	S	1.89767	0.012947
RW109_05586	ATP-dependent zinc metalloprotease FtsH	O	1.89741	1.12e-20
RW109_05055	Hypothetical protein	S	1.89649	0.000316
RW109_06933	Hypothetical protein	E	1.89534	1.08e-05
RW109_04613	Ubp3 associated protein Bre5	C	1.88351	2.02e-14
RW109_05607	Nickel and cobalt resistance protein CnrA	P	1.8687	1.39e-09
RW109_06072	Hypothetical protein	S	1.85539	0.030239
RW109_02338	Glutamyl aminopeptidase	E	1.84851	6.86e-06
RW109_06975	Phosphate transport system permease protein PstA	P	1.8464	0.031553
RW109_06910	Enamine/imine deaminase	J	1.84579	1.37e-07
RW109_03923	ParB-like nuclease domain protein	K	1.84049	0.007591
RW109_05495	Acryloyl-CoA reductase (NADH)	I	1.83849	0.000144
RW109_06468	Osmotically-inducible lipoprotein E precursor	K	1.83532	4.79e-12
RW109_02153	Hypothetical protein	Unknown	1.82882	6.33e-07
RW109_04203	Putative diguanylate cyclase YcdT	T	1.82723	0.022446
RW109_05747	Cell division protein FtsA	D	1.8177	1.45e-06
RW109_02287	Glutaredoxin-4	O	1.81647	1.46e-09
RW109_02037	HTH-type transcriptional regulator YfmP	K	1.81298	0.006449
RW109_00968	DNA-binding transcriptional repressor AcrR	K	1.8122	0.00286
RW109_02908	Phosphoglycolate phosphatase	S	1.8081	5.59e-06
RW109_04050	Acetyl-CoA acetyltransferase	I	1.80669	0.002696
RW109_04959	NAD-dependent protein deacylase	K	1.80304	0.001787
RW109_06909	Alanine racemase, catabolic	M	1.79574	0.002914
RW109_04638	colanic acid/biofilm transcriptional regulator	K	1.7924	6.83e-06
RW109_05682	YceI-like domain protein	S	1.78744	6.14e-06
RW109_02621	Putative intracellular septation protein A	D	1.78443	2.21e-05
RW109_01613	Outer membrane protein W precursor	M	1.7836	1.41e-15
RW109_06940	Exodeoxyribonuclease	L	1.7826	1.07e-10
RW109_02586	Inner membrane protein YjcH	S	1.77561	1.29e-11
RW109_01731	Hypothetical protein	K	1.77118	0.029293
RW109_01535	Hypothetical protein	Unknown	1.76412	1.3e-06
RW109_01248	Hypothetical protein	Unknown	1.75975	0.000454
RW109_04614	FixH	S	1.75454	5.25e-06
RW109_06836	Multidrug resistance protein MdtN	U	1.74672	2.36e-11
RW109_03353	NADH-quinone oxidoreductase subunit L	C	1.74144	1.62e-09
RW109_02339	Cyanophycin synthetase	M	1.74073	2.86e-05
RW109_06345	Leucine efflux protein	E	1.74043	0.0225
RW109_02840	Hypothetical protein	S	1.72995	6.13e-08
RW109_05354	Phosphate acetyltransferase	C	1.72943	1.34e-07
RW109_03376	Isocitrate dehydrogenase [NADP]	C	1.72313	2.46e-15
RW109_01206	DnaJ-like protein DjlA	O	1.7145	0.003514
RW109_02105	Alcohol dehydrogenase [acceptor]	E	1.71356	0.00014
RW109_05706	E3 Ubiquitin ligase	S	1.71256	0.013213
RW109_05963	Hypothetical protein	Unknown	1.70531	3.68e-12
RW109_07022	acid-resistance membrane protein	S	1.7042	0.009352
RW109_02587	Cation/acetate symporter ActP	S	1.70133	8.15e-15
RW109_01795	PhoH-like protein	T	1.69846	6.2e-10
RW109_06254	Putative HTH-type transcriptional regulator YbaQ	S	1.6933	0.00478
RW109_05707	LemA family protein	S	1.68602	0.007549
RW109_03360	NADH-quinone oxidoreductase subunit E	C	1.68527	0.000106
RW109_01826	Putative osmoprotectant uptake system substrate-binding protein OsmF precursor	E	1.68251	0.024569
RW109_01051	Putative acyl-CoA thioester hydrolase	I	1.68228	2.11e-07
RW109_04602	Aerotaxis receptor	N, T	1.67746	2e-11
RW109_05803	Ribosome hibernation promoting factor	J	1.6771	1.65e-12
RW109_02597	HTH-type transcriptional activator AllS	K	1.67682	0.001804
RW109_05144	Hypothetical protein	S	1.67509	0.030045
RW109_03354	NADH-quinone oxidoreductase subunit K	C	1.67144	0.027387
RW109_02677	UDP-N-acetyl-alpha-D-glucosamine C6 dehydratase	M	1.67102	6.22e-12
RW109_05408	Hypothetical protein	Unknown	1.66875	1.53e-11
RW109_03437	Phytochrome-like protein cph2	T	1.66528	1.13e-09
RW109_05750	UDP-N-acetylmuramate--L-alanine ligase	M	1.66347	1.43e-05
RW109_05478	ECF RNA polymerase sigma-E factor	K	1.64347	1.9e-11
RW109_06103	Hypothetical protein	Unknown	1.64344	2.15e-08
RW109_02907	Ribosomal large subunit pseudouridine synthase C	J	1.6424	1.13e-06
RW109_06269	Paraquat-inducible protein B	S	1.64054	6.83e-06
RW109_04029	Hypothetical protein	Unknown	1.63997	0.046158
RW109_06240	Lipid A deacylase PagL precursor	S	1.63196	1.4e-10
RW109_06149	Hypothetical protein	L	1.62219	0.047749
RW109_03359	NADH-quinone oxidoreductase subunit F	C	1.61954	2.14e-05
RW109_05084	flagellar protein FlaG	N	1.61783	4.21e-09
RW109_06977	Phosphate-binding protein PstS precursor	P	1.61519	0.001751
RW109_01048	Succinyl-CoA:(R)-benzylsuccinate CoA-transferase subunit BbsF	C	1.6139	0.000212
RW109_04488	Bacteriohemerythrin	P	1.6051	8.87e-13
RW109_01012	Response regulator PleD	T	1.60345	8.27e-05
RW109_07167	Phytochrome-like protein cph2	T	1.60107	0.002344
RW109_05583	Hypothetical protein	S	1.60023	3.37e-13
RW109_05981	Biofilm operon icaADBC HTH-type negative transcriptional regulator IcaR	K	1.59128	0.043834
RW109_01733	ABC transporter glutamine-binding protein GlnH precursor	E	1.58032	0.021603
RW109_04432	Hypothetical protein	S	1.57743	2.63e-07
RW109_04998	Cytochrome c-type protein NapC	C	1.57256	1.15e-06
RW109_05863	Hypothetical protein	S	1.57012	1.75e-14
RW109_02137	DNA-binding transcriptional repressor AcrR	K	1.56389	0.002156
RW109_01253	Integrase core domain protein	L	1.5635	0.007063
RW109_02699	HTH-type transcriptional regulator DmlR	K	1.56099	0.018339
RW109_05188	Methylated-DNA--protein-cysteine methyltransferase	L	1.56071	5.65e-05
RW109_03244	Hypothetical protein	Unknown	1.55968	0.000459
RW109_06638	Pilus assembly protein, PilO	U	1.5558	0.003379
RW109_02909	Putative signal peptide peptidase SppA	O, U	1.55509	1.78e-08
RW109_06893	Ammonia channel precursor	P	1.54753	0.008449
RW109_06402	Formate dehydrogenase, nitrate-inducible, major subunit precursor	C	1.54608	9.24e-11
RW109_01599	Transcriptional regulatory protein RcsB	T	1.5437	0.011589
RW109_04615	Putative copper-importing P-type ATPase A	P	1.53836	0.009259
RW109_02384	Pyruvate dehydrogenase E1 component subunit beta	C	1.53688	0.002843
RW109_03361	NADH-quinone oxidoreductase subunit C/D	C	1.53484	2.03e-07
RW109_06703	Outer membrane lipoprotein Blc precursor	M	1.5238	0.001766
RW109_03031	Putative L,D-transpeptidase YbiS precursor	S	1.50999	1.39e-09
RW109_02742	Hypothetical protein	S	1.50961	0.001075
RW109_02200	Putative lysine decarboxylase	S	1.49502	1.3e-06
RW109_05178	Quinolinate synthase A	H	1.49308	2.53e-07
RW109_05615	HTH-type transcriptional regulator SyrM 1	K	1.49158	1.92e-08
RW109_03450	Long-chain-fatty-acid--CoA ligase	I	1.48876	0.035589
RW109_07091	Na+/Pi-cotransporter	P	1.48483	0.00011
RW109_05376	Hypothetical protein	S	1.48363	2.44e-08
RW109_04997	Periplasmic nitrate reductase, electron transfer subunit precursor	C	1.48239	0.025227
RW109_00955	Ribosomal RNA large subunit methyltransferase I	S	1.48025	0.017733
RW109_05748	Cell division protein FtsQ	M	1.47683	0.001563
RW109_04431	GMP synthase [glutamine-hydrolyzing]	F	1.47659	0.004592
RW109_04960	Arginine utilization regulatory protein RocR	K	1.47387	0.009071
RW109_03351	NADH-quinone oxidoreductase subunit N	C	1.47216	7.57e-05
RW109_03227	Bacterial Transmembrane Pair family protein	S	1.46568	0.027674
RW109_02638	Putative glucose-6-phosphate 1-epimerase	G	1.46374	0.028935
RW109_05567	Nuclease SbcCD subunit C	L	1.4623	3.11e-05
RW109_02463	Anti-sigma-28 factor, FlgM	K	1.45906	2.64e-07
RW109_05759	Ribosomal RNA small subunit methyltransferase H	M	1.45872	5.59e-05
RW109_06934	L-gulono-1,4-lactone dehydrogenase	C	1.45719	2.58e-05
RW109_06338	Dihydropteroate synthase	H	1.45642	0.000968
RW109_03252	50S ribosomal protein L20	J	1.45634	1.09e-05
RW109_03080	HTH-type transcriptional regulator DmlR	K	1.45434	4.87e-05
RW109_05884	Type 4 prepilin-like proteins leader peptide-processing enzyme	N, O, U	1.4518	0.016708
RW109_05411	Hypothetical protein	S	1.45015	0.003021
Plasmid 2
RW109_07256	Hypothetical protein	Unknown	2.52764	5.22e-18
RW109_07367	Antitoxin ChpS	Unknown	2.22645	6.11e-06
RW109_07352	Hypothetical protein	Unknown	1.95421	0.021039
RW109_07312	Hypothetical protein	Unknown	1.93254	0.006913
RW109_07362	mRNA interferase YafQ	S	1.89175	1.05e-07
RW109_07382	Hypothetical protein	Unknown	1.86063	1.69e-08
RW109_07266	Transposase DDE domain protein	L	1.85421	9.24e-11
RW109_07365	Hypothetical protein	Unknown	1.83959	7.92e-05
RW109_07254	Hypothetical protein	Unknown	1.80964	7.58e-06
RW109_07250	Hypothetical protein	Unknown	1.75519	5.11e-18
RW109_07326	Abi-like protein	S	1.74199	6.19e-05
RW109_07332	Hypothetical protein	S	1.7033	5.06e-06
RW109_07282	Hypothetical protein	S	1.65908	1.04e-12
RW109_07255	Hypothetical protein	Unknown	1.58915	2.13e-12
RW109_07319	Hypothetical protein	Unknown	1.53767	1.77e-09
RW109_07288	Hypothetical protein	Unknown	1.4884	5.56e-05

## Sheet: BIT and POE (3)
Transcript ID	Prokka putative gene function	Cog category	Log2 fold change	Adjusted P-value
Plasmid 1
RW109_00266	Hypothetical protein	Unknown	2.32064	2.41e-05
RW109_00018	Glutathione S-transferase GST-6.0	O	2.19585	0.000127
RW109_00576	Hypothetical protein	Unknown	2.16136	2.23e-12
RW109_00324	Recombination-associated protein RdgC	L	2.11981	4.51e-11
RW109_00180	Hypothetical protein	Unknown	1.89407	0.005873
RW109_00375	Hypothetical protein	S	1.88759	0.017366
RW109_00516	Hypothetical protein	Unknown	1.86625	0.001297
RW109_00194	Hypothetical protein	Unknown	1.82528	0.027186
RW109_00049	Hypothetical protein	S	1.74066	0.003275
RW109_00367	Arc-like DNA binding domain protein	Unknown	1.73335	0.000387
RW109_00260	Hypothetical protein	Unknown	1.7116	0.034526
RW109_00564	Transcriptional regulator AcuR	K	1.69868	9.36e-10
RW109_00005	DNA-invertase hin	L	1.60512	8.77e-10
RW109_00562	HTH-type transcriptional regulator DmlR	K	1.57439	4.11e-08
RW109_00085	Hypothetical protein	Unknown	1.53552	7.59e-08
RW109_00399	Hypothetical protein	Unknown	1.532	0.007554
RW109_00196	Hypothetical protein	Unknown	1.51828	0.052776
RW109_00386	Hypothetical protein	Unknown	1.50662	0.044229
RW109_00437	HTH-type transcriptional regulator PuuR	K	1.46401	0.000205
RW109_00258	Hypothetical protein	Unknown	1.46008	0.005427
Main chromosome
RW109_03497	Anthranilate 1,2-dioxygenase large subunit	Q	6.05648	2.25e-20
RW109_02298	Efflux pump membrane transporter MexQ	V	5.32606	5.05e-17
RW109_02297	Membrane fusion protein MexP	V	5.17367	1.54e-13
RW109_03496	Anthranilate 1,2-dioxygenase small subunit	Q	4.90087	7.83e-09
RW109_04047	Citrate transporter	E, G	4.54605	9.93e-09
RW109_02242	Copper chaperone CopZ	P	4.46671	9.54e-26
RW109_03936	Putative sialic acid transporter	G	4.40965	2.97e-08
RW109_03502	Catechol 1,2-dioxygenase	Q	4.25851	2.09e-07
RW109_04037	Methylmalonyl-CoA carboxyltransferase 12S subunit	I	4.22788	9.88e-30
RW109_01137	Hypothetical protein	Unknown	4.20505	9.46e-10
RW109_01140	HTH-type transcriptional regulator PuuR	K	4.18016	8.16e-11
RW109_01150	Methane monooxygenase component C	P	4.14759	1.2e-27
RW109_02289	Bacterioferritin	P	4.13241	5.3e-56
RW109_01794	Copper-exporting P-type ATPase A	P	4.069	2.12e-30
RW109_06470	Multidrug-efflux transporter 1 regulator	K	3.99921	6.53e-37
RW109_04051	Putative succinyl-CoA:3-ketoacid coenzyme A transferase subunit B	I	3.98678	3.35e-14
RW109_04036	Acyl-CoA dehydrogenase	I	3.97553	3.96e-45
RW109_05611	Hca operon transcriptional activator	K	3.83297	5.53e-41
RW109_03970	Leucine-responsive regulatory protein	K	3.77734	1.11e-05
RW109_04038	1,4-Dihydroxy-2-naphthoyl-CoA synthase	I	3.76777	8.98e-11
RW109_02341	HTH-type transcriptional regulator MhqR	K	3.64463	2.91e-12
RW109_06963	Putative FAD-linked oxidoreductase	C	3.63611	8.19e-06
RW109_04035	HTH-type transcriptional regulator CueR	K	3.60056	6.24e-22
RW109_03922	sulfate adenylyltransferase subunit 2	S	3.56453	1.27e-24
RW109_03495	Anthranilate 1,2-dioxygenase electron transfer component	C	3.43757	0.000146
RW109_04052	Putative succinyl-CoA:3-ketoacid coenzyme A transferase subunit A	I	3.41515	1.33e-18
RW109_02033	Putative Helix-turn-helix domain of transposase IS66	L	3.37963	8.68e-13
RW109_03934	Hypothetical protein	S	3.27998	0.000674
RW109_05516	Hypothetical protein	S	3.22614	0.000571
RW109_03498	Regulatory protein PchR	K	3.19919	0.000139
RW109_04048	D-beta-hydroxybutyrate dehydrogenase	I	3.18906	2.26e-11
RW109_00652	Hypothetical protein	S	3.17829	3.37e-05
RW109_05610	Putative efflux pump outer membrane protein TtgC precursor	M	3.11199	2.43e-45
RW109_03501	Muconolactone Delta-isomerase	Q	3.10829	0.001123
RW109_04039	Acetyl-/propionyl-coenzyme A carboxylase alpha chain	I	3.08193	1.06e-14
RW109_04624	Spermidine export protein MdtI	P	3.07661	0.002805
RW109_02300	Heavy-metal-associated domain protein	P	3.06903	3.14e-18
RW109_02299	Outer membrane protein OpmE precursor	M	3.06635	0.002978
RW109_03749	Putative tartrate transporter	G	3.0531	0.000675
RW109_04040	Hydroxymethylglutaryl-CoA lyase YngG	I	3.03558	5.75e-08
RW109_04488	Bacteriohemerythrin	P	3.01601	3.78e-48
RW109_01139	Gamma-glutamylputrescine oxidoreductase	E	2.89861	1.09e-15
RW109_01874	Citrate transporter	P	2.85462	3.84e-15
RW109_01013	Chemotaxis protein CheW	N, T	2.84212	1.96e-05
RW109_03937	Porin-like protein NicP precursor	M	2.8285	0.000815
RW109_02301	Hypothetical protein	Unknown	2.82704	9.56e-12
RW109_03824	Hypothetical protein	S	2.79715	0.006007
RW109_06836	Multidrug resistance protein MdtN	U	2.7898	1.69e-30
RW109_01838	Nitrate/nitrite response regulator protein NarL	T	2.69541	1.86e-16
RW109_03233	Hypothetical protein	Unknown	2.69153	4.67e-21
RW109_04623	Spermidine export protein MdtJ	P	2.68698	0.000805
RW109_07112	Homoserine kinase	E	2.6802	6.68e-14
RW109_05726	phage T7 F exclusion suppressor FxsA	S	2.66413	8.31e-13
RW109_03797	Hypothetical protein	Unknown	2.66202	3.34e-07
RW109_04959	NAD-dependent protein deacylase	K	2.64909	1.94e-09
RW109_07041	Alcohol dehydrogenase	C	2.58736	4.67e-27
RW109_02477	ADP-L-glycero-D-manno-heptose-6-epimerase	M	2.56991	1.86e-16
RW109_03939	Kinase A inhibitor	E	2.56267	0.014728
RW109_02334	enterobactin exporter EntS	G	2.55896	4.07e-21
RW109_04413	Hypothetical protein	S	2.54663	7.63e-27
RW109_04821	Putative cation-transporting ATPase F	P	2.53403	2.31e-15
RW109_03748	Glyoxylate/hydroxypyruvate reductase B	C	2.53401	0.008455
RW109_04050	Acetyl-CoA acetyltransferase	I	2.52993	1.86e-07
RW109_04960	Arginine utilization regulatory protein RocR	K	2.52597	1.59e-09
RW109_01264	Mor transcription activator family protein	Unknown	2.52206	0.000108
RW109_06186	Copper resistance protein D	S	2.48355	5.83e-05
RW109_05101	Hypothetical protein	Unknown	2.47828	1.7e-27
RW109_03713	Succinate dehydrogenase flavoprotein subunit	C	2.46997	0.000373
RW109_00826	Alpha-ketoglutarate permease	G	2.4646	0.000459
RW109_03500	Muconate cycloisomerase 1	M	2.45734	0.034686
RW109_05267	Hypothetical protein	C	2.42206	4.88e-10
RW109_05354	Phosphate acetyltransferase	C	2.40582	2.13e-14
RW109_07093	Acetyltransferase Pat	K	2.4002	2.52e-29
RW109_03319	Hypothetical protein	S	2.39796	2.19e-07
RW109_03187	Hypothetical protein	S	2.38552	0.018176
RW109_03712	HTH-type transcriptional repressor YvoA	K	2.36466	0.019132
RW109_01135	Acetylornithine aminotransferase	E	2.35944	0.045162
RW109_04558	Bacterial extracellular solute-binding proteins, family 3	S	2.35013	2.91e-12
RW109_03940	KipI antagonist	E	2.34844	0.04825
RW109_04049	Short-chain fatty acids transporter	I	2.34291	0.009889
RW109_06960	Hypothetical protein	S	2.325	0.050861
RW109_06172	Hypothetical protein	K	2.32453	2.51e-20
RW109_01599	Transcriptional regulatory protein RcsB	T	2.32155	5.39e-07
RW109_00664	Hypothetical protein	Unknown	2.30069	0.037027
RW109_07099	Hypothetical protein	S	2.29912	0.001787
RW109_03370	50S ribosomal protein L16 arginine hydroxylase	S	2.29278	5.48e-09
RW109_05501	Metallo-beta-lactamase superfamily protein	Q	2.29238	0.028899
RW109_01197	CO2+/MG2+ efflux protein ApaG	P	2.29097	0.00077
RW109_04024	Sodium Bile acid symporter family protein	G	2.28971	0.011974
RW109_02248	3-hydroxyisobutyrate dehydrogenase	I	2.25845	7.1e-12
RW109_04980	Inner membrane protein YohC	S	2.25581	4.42e-26
RW109_02245	Hypothetical protein	Unknown	2.25008	1.56e-12
RW109_04395	Lactococcin-G-processing and transport ATP-binding protein LagD	S	2.24686	0.004238
RW109_01205	D-glycero-alpha-D-manno-heptose 1-phosphate guanylyltransferase	M	2.24504	0.003637
RW109_06146	Alcohol dehydrogenase cytochrome c subunit precursor	C	2.24103	2.17e-12
RW109_04804	Flagellar biosynthetic protein FliP precursor	N	2.236	0.005936
RW109_05883	Type II secretion system protein F	U	2.23045	1.43e-30
RW109_03490	HTH-type transcriptional activator RhaS	K	2.22964	0.0225
RW109_02153	Hypothetical protein	Unknown	2.227	2.23e-12
RW109_06647	Arginine--tRNA ligase	J	2.22695	2.1e-16
RW109_06491	Putative aldehyde dehydrogenase YfmT	C	2.21746	0.034686
RW109_03923	ParB-like nuclease domain protein	K	2.21707	7.28e-05
RW109_05388	Aerotaxis receptor	T	2.2125	3.94e-22
RW109_02539	Hypothetical protein	Unknown	2.20844	4.77e-09
RW109_02562	Hypothetical protein	S	2.20583	0.033833
RW109_02709	tRNA pseudouridine synthase A	J	2.20365	0.012405
RW109_03450	Long-chain-fatty-acid--CoA ligase	I	2.20348	1.66e-05
RW109_01613	Outer membrane protein W precursor	M	2.20255	2.23e-23
RW109_04041	Transcriptional regulator KdgR	K	2.19351	0.026797
RW109_03751	Xylose isomerase-like TIM barrel	G	2.19044	0.034209
RW109_02095	HTH-type transcriptional repressor ComR	K	2.18957	1.66e-08
RW109_02915	3-oxoacyl-[acyl-carrier-protein] reductase FabG	I	2.18499	3.17e-12
RW109_03779	Glycosyl transferase family 2	M	2.17414	0.000759
RW109_02511	p-hydroxybenzoic acid efflux pump subunit AaeB	S	2.16668	0.015535
RW109_03457	(R)-benzylsuccinyl-CoA dehydrogenase	I	2.16594	0.038983
RW109_06771	Arginine deiminase	E	2.16418	7.16e-32
RW109_02303	3-carboxy-cis,cis-muconate cycloisomerase	F	2.16175	0.027571
RW109_05375	Helix-turn-helix	K	2.1228	4.73e-16
RW109_05355	Putative acyltransferase YihG	I	2.11853	6.87e-07
RW109_05707	LemA family protein	S	2.10604	4.4e-05
RW109_04034	SdiA-regulated	S	2.1053	0.00058
RW109_01535	Hypothetical protein	Unknown	2.10181	8.03e-11
RW109_04561	Nicotinate dehydrogenase subunit B	C	2.09643	0.053951
RW109_07111	Hypothetical protein	S	2.09562	9.9e-21
RW109_01012	Response regulator PleD	T	2.05877	1.39e-11
RW109_04417	GMP synthase [glutamine-hydrolyzing]	F	2.04626	6.26e-18
RW109_00823	3-oxoadipate CoA-transferase subunit A	I	2.04567	0.010866
RW109_02302	Pyrroloquinoline-quinone synthase	Unknown	2.03787	0.002042
RW109_01204	Phosphotransferase enzyme family protein	M	2.03391	1.49e-14
RW109_00989	dITP/XTP pyrophosphatase	F	2.03137	0.000165
RW109_05066	HTH-type transcriptional repressor of iron proteins A	K	2.02372	0.015847
RW109_03316	Carboxymethylenebutenolidase	Q	2.01617	0.01713
RW109_06870	Hypothetical protein	S	2.01193	1.74e-15
RW109_02546	Non-motile and phage-resistance protein	T	2.00994	6.61e-13
RW109_02202	Xylulose-5-phosphate phosphoketolase	G	2.00728	1.44e-13
RW109_05612	Quaternary ammonium compound-resistance protein SugE	P	2.00357	8.72e-11
RW109_06909	Alanine racemase, catabolic	M	2.00078	7.15e-05
RW109_05863	Hypothetical protein	S	1.99118	6.33e-26
RW109_05353	Acetate kinase	C	1.98861	7.69e-08
RW109_05497	Putative enoyl-CoA hydratase	I	1.9844	1.4e-06
RW109_02926	coproporphyrinogen III oxidase	C	1.97988	0.017912
RW109_06064	Hypothetical protein	Unknown	1.97294	2.04e-08
RW109_04404	Universal stress protein A	T	1.95503	1.7e-07
RW109_06254	Putative HTH-type transcriptional regulator YbaQ	S	1.95369	0.000198
RW109_03336	NnrS protein	P	1.94224	0.042298
RW109_05359	Transposase	L	1.93705	0.002043
RW109_06784	carbon storage regulator	Unknown	1.93438	7.39e-11
RW109_05585	Subtilase family protein	O	1.92567	1.95e-17
RW109_06623	universal stress protein UspE	T	1.92317	3.04e-08
RW109_05685	Metallo-beta-lactamase superfamily protein	C	1.92172	4.64e-16
RW109_05495	Acryloyl-CoA reductase (NADH)	I	1.92154	4.76e-06
RW109_02634	sn-glycerol-3-phosphate transport system permease protein UgpA	G	1.91854	0.043839
RW109_04859	Transposon Tn10 TetC protein	K	1.91142	0.048034
RW109_05494	Methylmalonate-semialdehyde dehydrogenase [acylating]	C	1.91	7.15e-11
RW109_05608	Multidrug resistance protein MdtE precursor	M	1.87988	1.39e-11
RW109_04650	thiamine biosynthesis protein ThiF	H	1.87676	1.55e-07
RW109_02462	FlgN protein	N, O, U	1.87346	2.05e-08
RW109_05804	Nitrogen regulatory protein	G	1.87258	2.11e-11
RW109_05149	Helix-turn-helix	S	1.86703	0.022284
RW109_05759	Ribosomal RNA small subunit methyltransferase H	M	1.84499	6.98e-08
RW109_02636	sn-glycerol-3-phosphate import ATP-binding protein UgpC	G	1.84246	0.004451
RW109_02200	Putative lysine decarboxylase	S	1.83518	3.89e-11
RW109_02201	Ribonuclease	J	1.83096	6.77e-09
RW109_06152	RNA polymerase-binding transcription factor DksA	K	1.82025	0.012193
RW109_02037	HTH-type transcriptional regulator YfmP	K	1.81635	0.000811
RW109_06770	Arginine/ornithine antiporter	E	1.81303	9.39e-15
RW109_01011	Transcriptional regulatory protein WalR	T	1.81091	2.03e-19
RW109_00825	Beta-ketoadipyl-CoA thiolase	I	1.80803	0.046409
RW109_05979	OsmC-like protein	O	1.80505	2.71e-05
RW109_01055	Bacterial extracellular solute-binding proteins, family 3	E	1.77981	0.04072
RW109_06401	Formate dehydrogenase-O major subunit precursor	C	1.77955	1.04e-15
RW109_06835	Putative ABC transporter ATP-binding protein YbhF	V	1.77604	1.09e-12
RW109_05584	RNA polymerase sigma factor	K	1.77361	2.19e-09
RW109_06163	Cytochrome c551 peroxidase precursor	P	1.76811	1.22e-08
RW109_05880	O-Antigen ligase	S	1.76223	0.001909
RW109_02155	Sodium, potassium, lithium and rubidium/H(+) antiporter	P	1.76189	0.004227
RW109_04622	Putative metal-dependent hydrolase	S	1.76006	3.15e-05
RW109_02594	Putative multidrug export ATP-binding/permease protein	V	1.75258	4.41e-05
RW109_05607	Nickel and cobalt resistance protein CnrA	P	1.74953	3.12e-10
RW109_02708	Hypothetical protein	N, U	1.74552	1.73e-18
RW109_03437	Phytochrome-like protein cph2	T	1.74452	1.24e-11
RW109_04026	Glyoxalase-like domain protein	E	1.74338	0.000744
RW109_05055	Hypothetical protein	S	1.73883	0.000337
RW109_03746	Gluconate 2-dehydrogenase flavoprotein precursor	E	1.73802	0.001957
RW109_05128	Carbohydrate diacid regulator	K	1.73507	0.050586
RW109_01795	PhoH-like protein	T	1.73208	6.57e-14
RW109_03352	NADH-quinone oxidoreductase subunit M	C	1.71398	1.29e-06
RW109_03429	Alkane 1-monooxygenase 1	I	1.71077	0.012973
RW109_05681	Putative hydrolase YxeP	E	1.70135	0.032623
RW109_06039	Transposase, Mutator family	L	1.69738	0.005558
RW109_04602	Aerotaxis receptor	N, T	1.69309	1.72e-08
RW109_06544	Epoxyqueuosine reductase	C	1.69179	0.004941
RW109_06809	Hypothetical protein	P	1.69057	4.83e-09
RW109_04044	Maleylpyruvate isomerase	Q	1.68961	0.019541
RW109_02247	Methylmalonate-semialdehyde dehydrogenase [acylating]	C	1.68919	9.78e-14
RW109_02699	HTH-type transcriptional regulator DmlR	K	1.67476	0.002043
RW109_03362	NADH-quinone oxidoreductase subunit B	C	1.67394	1.52e-08
RW109_06808	Low-affinity inorganic phosphate transporter 1	P	1.66413	0.00267
RW109_06399	Formate dehydrogenase, cytochrome b556(fdo) subunit	C	1.65039	0.000739
RW109_05689	Hypothetical protein	T	1.64982	1.48e-09
RW109_06931	HTH-type transcriptional regulator VirS	K	1.63075	0.050934
RW109_03411	Colicin I receptor precursor	P	1.62577	0.010672
RW109_05496	2,3-dehydroadipyl-CoA hydratase	I	1.61836	0.000268
RW109_02637	Porin B precursor	M	1.61703	0.017912
RW109_05444	Aconitate hydratase	C	1.61509	4.99e-05
RW109_03747	Gluconate 2-dehydrogenase subunit 3 precursor	G	1.61089	0.036677
RW109_06910	Enamine/imine deaminase	J	1.61001	3.67e-06
RW109_06048	Outer membrane lipoprotein BfpB precursor	U	1.6083	0.010034
RW109_06972	Chemotaxis protein CheY	T	1.60809	1.88e-11
RW109_02106	Proline/betaine transporter	G	1.60731	0.000748
RW109_03232	Hypothetical protein	S	1.60329	2.54e-05
RW109_01873	Ribosomal RNA large subunit methyltransferase F	S	1.60058	0.019261
RW109_05805	glmZ(sRNA)-inactivating NTPase	S	1.59339	5.37e-10
RW109_06345	Leucine efflux protein	E	1.59028	0.019602
RW109_00829	Carboxymuconolactone decarboxylase family protein	Q	1.58457	0.01018
RW109_00968	DNA-binding transcriptional repressor AcrR	K	1.58319	0.005103
RW109_06424	Haemolysin-III related	S	1.58307	0.028957
RW109_06933	Hypothetical protein	E	1.58306	0.000238
RW109_02452	Acid-activated urea channel	P	1.57686	0.013655
RW109_03170	Hypothetical protein	S	1.57174	6.68e-14
RW109_05442	Methylisocitrate lyase	G	1.57117	0.0004
RW109_00908	2OG-Fe(II) oxygenase superfamily protein	O	1.56726	0.000685
RW109_02779	Hypothetical protein	S	1.5666	0.000911
RW109_06893	Ammonia channel precursor	P	1.56602	0.002043
RW109_04638	colanic acid/biofilm transcriptional regulator	K	1.56553	1.39e-05
RW109_05609	HTH-type transcriptional regulator AcrR	K	1.55745	5.47e-13
RW109_06772	Ornithine carbamoyltransferase, catabolic	E	1.53689	4.28e-16
RW109_04618	Oxygen-independent coproporphyrinogen-III oxidase	H	1.53685	5.35e-09
RW109_05927	Hypothetical protein	Unknown	1.53412	2.85e-06
RW109_02677	UDP-N-acetyl-alpha-D-glucosamine C6 dehydratase	M	1.53154	2.81e-10
RW109_02839	Hypothetical protein	S	1.52766	0.006527
RW109_03126	Hypothetical protein	S	1.5274	0.036794
RW109_02137	DNA-binding transcriptional repressor AcrR	K	1.5222	0.00128
RW109_05586	ATP-dependent zinc metalloprotease FtsH	O	1.51924	7.49e-12
RW109_02105	Alcohol dehydrogenase [acceptor]	E	1.51863	0.000163
RW109_05963	Hypothetical protein	Unknown	1.51729	1.71e-09
RW109_05443	2-methylcitrate synthase	C	1.51727	2.25e-08
RW109_05605	Putative phospholipid ABC transporter permease protein MlaE	Q	1.51673	7.13e-05
RW109_04627	Putative oxidoreductase SadH	S	1.51349	0.036589
RW109_04639	Alkane 1-monooxygenase 2	I	1.512	0.01321
RW109_03789	Hypothetical protein	Unknown	1.50996	1.65e-06
RW109_04105	Arabinose import ATP-binding protein AraG	G	1.50598	0.046349
RW109_05754	Phospho-N-acetylmuramoyl-pentapeptide-transferase	M	1.50502	0.000175
RW109_06640	Competence protein A	N, U	1.50395	1.74e-06
RW109_02540	Putative ketoacyl reductase	S	1.48649	0.036617
RW109_03227	Bacterial Transmembrane Pair family protein	S	1.47896	0.010907
RW109_03256	HTH-type transcriptional repressor YcgE	K	1.45801	1.84e-10
RW109_02587	Cation/acetate symporter ActP	S	1.4522	2.37e-11
Plasmid 2
RW109_07266	Transposase DDE domain protein	L	2.06721	1.33e-15
RW109_07345	Hypothetical protein	Unknown	2.02787	0.024347
RW109_07352	Hypothetical protein	Unknown	1.98122	0.005691
RW109_07250	Hypothetical protein	Unknown	1.97467	9.41e-18
RW109_07342	Transposase	L	1.72361	0.009392
RW109_07282	Hypothetical protein	S	1.681	1.6e-17
RW109_07376	DNA-binding protein HRL53	L	1.68016	1.7e-13
RW109_07297	Hypothetical protein	S	1.67324	0.000398
RW109_07382	Hypothetical protein	Unknown	1.62654	1.33e-07
RW109_07256	Hypothetical protein	Unknown	1.55973	1.44e-06
RW109_07312	Hypothetical protein	Unknown	1.47197	0.027199

## Sheet: LD and BIT (4)
Transcript ID	Prokka putative gene function	Cog category	Log2 fold change	Adjusted P-value
Plasmid 1
RW109_00524	Hypothetical protein	Unknown	3.35543	0.000187
RW109_00174	N-acetylglucosaminyl-diphospho-decaprenol L-rhamnosyltransferase	M	2.33017	4.26e-21
RW109_00477	Hypothetical protein	Unknown	2.25731	0.028076
RW109_00057	site-specific tyrosine recombinase XerC	L	2.24476	7.27e-14
RW109_00459	Hypothetical protein	S	2.17613	0.000157
RW109_00353	Hypothetical protein	Unknown	2.03572	0.030427
RW109_00201	Hypothetical protein	Unknown	2.0252	0.035608
RW109_00293	Aminomethyltransferase	E	1.87448	0.003284
RW109_00180	Hypothetical protein	Unknown	1.72717	0.008859
RW109_00525	Hypothetical protein	Unknown	1.72318	2.12e-05
RW109_00196	Hypothetical protein	Unknown	1.65281	0.009431
RW109_00115	General stress protein 16U	S	1.64555	4.18e-09
RW109_00173	Hypothetical protein	S	1.61752	2.09e-10
RW109_00195	Hypothetical protein	Unknown	1.59714	2.23e-05
RW109_00076	Modulator of FtsH protease HflC	O	1.57607	0.006246
RW109_00170	Putative S-adenosylmethionine-dependent methyltransferase/MSMEI_2290	Q	1.56705	8.93e-10
RW109_00225	Hypothetical protein	Unknown	1.56308	3e-11
RW109_00226	Aerobic cobaltochelatase subunit CobS	H	1.54758	8.85e-07
RW109_00198	Anaerobic sulfatase-maturating enzyme	S	1.52291	0.000207
RW109_00386	Hypothetical protein	Unknown	1.51791	0.015572
RW109_00292	L-serine dehydratase 1	E	1.49198	0.031994
RW109_00429	Helicase associated domain protein	L	1.48871	1.83e-11
RW109_00068	Bifunctional (p)ppGpp synthase/hydrolase RelA	S	1.45037	0.000131
Main chromosome
RW109_03936	Putative sialic acid transporter	G	6.83488	4.72e-20
RW109_05501	Metallo-beta-lactamase superfamily protein	Q	5.86427	3.78e-14
RW109_02298	Efflux pump membrane transporter MexQ	V	5.4668	1.19e-14
RW109_03934	Hypothetical protein	S	5.34644	1.58e-09
RW109_03690	High-affinity gluconate transporter	E, G	5.17049	7.79e-09
RW109_06963	Putative FAD-linked oxidoreductase	C	5.07832	2.65e-10
RW109_03937	Porin-like protein NicP precursor	M	4.97496	8.07e-12
RW109_02635	L-arabinose transport system permease protein AraQ	P	4.96589	1.14e-10
RW109_03939	Kinase A inhibitor	E	4.93013	8.43e-08
RW109_02640	Glucose-6-phosphate 1-dehydrogenase	G	4.91269	1.33e-53
RW109_02636	sn-glycerol-3-phosphate import ATP-binding protein UgpC	G	4.81934	8.38e-24
RW109_02637	Porin B precursor	M	4.80691	1.22e-26
RW109_02641	6-phosphogluconolactonase	G	4.68279	2.23e-06
RW109_03940	KipI antagonist	E	4.64079	3.05e-06
RW109_03938	LamB/YcsF family protein	E	4.59475	3.55e-06
RW109_02628	D-erythrose-4-phosphate dehydrogenase	G	4.49509	1.24e-21
RW109_02642	2-dehydro-3-deoxy-phosphogluconate aldolase	G	4.43071	4.42e-16
RW109_02634	sn-glycerol-3-phosphate transport system permease protein UgpA	G	4.31244	1.98e-09
RW109_02297	Membrane fusion protein MexP	V	4.28775	5.72e-07
RW109_02259	Tagatose-6-phosphate kinase	G	4.25572	5.32e-06
RW109_02258	Phosphoenolpyruvate-protein phosphotransferase	G	4.22721	1.22e-11
RW109_03749	Putative tartrate transporter	G	4.15265	1.43e-06
RW109_03688	NADP-dependent glyceraldehyde-3-phosphate dehydrogenase	C	4.13731	5.75e-25
RW109_03922	sulfate adenylyltransferase subunit 2	S	4.02241	2.03e-33
RW109_03919	Putative outer membrane usher protein ElfC precursor	M	4.01829	2.31e-06
RW109_03927	Polyketide cyclase / dehydrase and lipid transport	S	4.0059	5.31e-14
RW109_07148	Alpha-ketoglutarate permease	G	3.97158	0.00011
RW109_03920	Chaperone protein EcpD precursor	O	3.95521	3.69e-05
RW109_02260	PTS system fructose-specific EIIBC component	G	3.92929	5.07e-07
RW109_01335	50S ribosomal protein L10	J	3.89998	1.09e-65
RW109_02289	Bacterioferritin	P	3.83026	4.71e-37
RW109_07097	Proton glutamate symport protein	C	3.82719	6.79e-26
RW109_07049	2-oxoglutarate carboxylase large subunit	C	3.79673	9.96e-66
RW109_02174	Amino-acid carrier protein AlsT	E	3.72514	9.43e-10
RW109_01013	Chemotaxis protein CheW	N, T	3.7185	9.08e-10
RW109_06525	Hypothetical protein	S	3.71599	1.26e-46
RW109_06413	Na+/Pi-cotransporter	P	3.70896	0.000143
RW109_03921	Putative fimbrial protein	S	3.68943	5.43e-08
RW109_01366	30S ribosomal protein S13	J	3.61421	5.06e-28
RW109_02707	Hypothetical protein	E	3.56915	0.0003
RW109_06713	GTP-binding protein TypA/BipA	T	3.56911	8.21e-24
RW109_01355	50S ribosomal protein L24	J	3.54183	2.03e-42
RW109_05702	ACT domain protein	S	3.48406	0.001093
RW109_01135	Acetylornithine aminotransferase	E	3.48114	0.001098
RW109_06250	50S ribosomal protein L25	J	3.45119	1.33e-53
RW109_01341	Elongation factor G 1	J	3.44768	1.42e-58
RW109_02299	Outer membrane protein OpmE precursor	M	3.43982	0.001503
RW109_03046	ATP-dependent RNA helicase DeaD	L	3.42985	5.35e-07
RW109_02173	Ribonuclease HII	L	3.4213	0.000667
RW109_01364	preprotein translocase subunit SecY	U	3.41887	1.44e-61
RW109_02071	tRNA (guanine-N(1)-)-methyltransferase	J	3.41709	2.7e-45
RW109_01360	50S ribosomal protein L18	J	3.40497	3.71e-31
RW109_02658	Histidinol-phosphate aminotransferase 2	E	3.39036	2.94e-08
RW109_04443	Yop proteins translocation protein D	S	3.38655	0.001885
RW109_01359	50S ribosomal protein L6	J	3.38603	3.23e-42
RW109_05771	30S ribosomal protein S9	J	3.37324	4.11e-43
RW109_02633	Putative sugar-binding periplasmic protein precursor	G	3.37018	9.31e-22
RW109_02069	30S ribosomal protein S16	J	3.36544	4.2e-13
RW109_01345	50S ribosomal protein L4	J	3.36192	1.64e-45
RW109_06962	Putative FAD-linked oxidoreductase	C	3.33589	0.002339
RW109_03252	50S ribosomal protein L20	J	3.32722	7.99e-40
RW109_05819	Rod shape-determining protein MreD	M	3.31996	0.000998
RW109_01358	30S ribosomal protein S8	J	3.31851	1.03e-25
RW109_00652	Hypothetical protein	S	3.30852	5.07e-06
RW109_04453	Chaperone protein IpgC	S	3.30339	0.001136
RW109_01120	Cytochrome D1 heme domain protein	O	3.28364	1.61e-05
RW109_01347	50S ribosomal protein L2	J	3.28162	1.13e-44
RW109_04804	Flagellar biosynthetic protein FliP precursor	N	3.2782	2.49e-06
RW109_01346	50S ribosomal protein L23	J	3.27364	3.28e-26
RW109_02551	Major cold shock protein CspA	K	3.26901	8.23e-17
RW109_01336	50S ribosomal protein L7/L12	J	3.26735	1.44e-39
RW109_02629	Phosphogluconate dehydratase	G	3.23836	8.17e-27
RW109_06667	16S ribosomal RNA methyltransferase RsmE	S	3.23335	0.003469
RW109_01340	30S ribosomal protein S7	J	3.21143	1.99e-46
RW109_02303	3-carboxy-cis,cis-muconate cycloisomerase	F	3.19324	0.000105
RW109_03970	Leucine-responsive regulatory protein	K	3.17568	0.003331
RW109_05516	Hypothetical protein	S	3.1744	0.002129
RW109_02709	tRNA pseudouridine synthase A	J	3.1652	2.47e-05
RW109_01356	50S ribosomal protein L5	J	3.15913	8.83e-43
RW109_01357	30S ribosomal protein S14	J	3.14257	3.02e-26
RW109_02237	Glycerol kinase	C	3.12957	0.000829
RW109_01649	Protein MtfA	S	3.12918	0.002971
RW109_04569	Hypothetical protein	Q	3.12778	0.005424
RW109_07127	Putrescine importer PuuP	E	3.12057	0.002535
RW109_01150	Methane monooxygenase component C	P	3.11301	2.09e-12
RW109_06959	Rubredoxin-1	C	3.09496	0.004494
RW109_06524	50S ribosomal protein L9	J	3.08185	5.09e-18
RW109_06527	30S ribosomal protein S6	J	3.06641	2.08e-35
RW109_03918	Hypothetical protein	S	3.06634	0.003088
RW109_00979	Hypothetical protein	Unknown	3.0601	0.008035
RW109_02769	Hypothetical protein	S	3.05885	0.003487
RW109_00767	Nucleoside-specific channel-forming protein, Tsx	M	3.05583	0.000985
RW109_00731	Hypothetical protein	P	3.05127	3.97e-08
RW109_01365	50S ribosomal protein L36	Unknown	3.03458	0.004535
RW109_06244	Peptide chain release factor 1	J	3.03072	5.17e-08
RW109_03824	Hypothetical protein	S	3.03026	0.004576
RW109_01343	30S ribosomal protein S10	J	3.03022	9.46e-23
RW109_02888	Thiamine biosynthesis lipoprotein ApbE precursor	H	3.02715	1.14e-05
RW109_01352	50S ribosomal protein L29	J	3.02025	5.99e-14
RW109_02160	Elongation factor Ts	J	3.01712	1.87e-39
RW109_01746	RNA polymerase-binding transcription factor DksA	K	3.01438	0.004424
RW109_04467	Flagellar biosynthetic protein FliP precursor	U	3.00409	0.004055
RW109_01165	Hypothetical protein	S	2.99362	0.000102
RW109_01122	Cytochrome c-551 precursor	C	2.99	0.008812
RW109_04605	Hypothetical protein	C	2.98521	2.57e-27
RW109_03941	Hypothetical protein	Unknown	2.97826	0.001411
RW109_01349	50S ribosomal protein L22	J	2.97116	1.83e-19
RW109_01794	Copper-exporting P-type ATPase A	P	2.96732	6.27e-24
RW109_07121	Methionine import system permease protein MetP	P	2.96081	7.99e-05
RW109_01189	Bifunctional folate synthesis protein	H	2.95967	0.009922
RW109_03558	Hypothetical protein	S	2.95223	0.000697
RW109_06616	K(+)/H(+) antiporter NhaP2	P	2.95133	0.000427
RW109_04470	Yop proteins translocation protein U	U	2.95101	0.005135
RW109_01344	50S ribosomal protein L3	J	2.95098	1.24e-33
RW109_06447	Phosphoribosylamine--glycine ligase	F	2.94962	7.1e-07
RW109_01539	HTH-type transcriptional regulator MhqR	K	2.94577	0.009566
RW109_04466	Yop proteins translocation protein Q	N, U	2.93797	0.010724
RW109_02632	Osmolarity sensor protein EnvZ	T	2.92455	3.37e-06
RW109_01154	Hypothetical protein	S	2.91903	0.006008
RW109_01520	SH3 domain-containing protein	T	2.91021	0.006323
RW109_06714	tRNA sulfurtransferase	H	2.90879	5.43e-11
RW109_01827	Choline transport system permease protein OpuBB	E	2.90794	0.005947
RW109_02694	tRNA-dihydrouridine synthase C	J	2.9058	0.010708
RW109_07051	HTH-type transcriptional activator CmpR	K	2.89105	2.09e-06
RW109_05703	Arginine exporter protein ArgO	S	2.88265	0.011737
RW109_04037	Methylmalonyl-CoA carboxyltransferase 12S subunit	I	2.87772	9.14e-12
RW109_02172	Lipid-A-disaccharide synthase	M	2.87007	3.25e-08
RW109_00614	Coproporphyrinogen-III oxidase, aerobic	H	2.86604	7.97e-09
RW109_05475	SoxR reducing system protein RseC	T	2.86112	0.000202
RW109_01334	50S ribosomal protein L1	J	2.85478	7.49e-35
RW109_02896	Lipoprotein-releasing system transmembrane protein LolE	M	2.84856	2.25e-07
RW109_05000	Integral membrane protein TerC family protein	P	2.84414	0.014159
RW109_03751	Xylose isomerase-like TIM barrel	G	2.82895	0.002965
RW109_06645	50S ribosomal protein L31	J	2.82736	7.08e-11
RW109_02242	Copper chaperone CopZ	P	2.81982	3.42e-07
RW109_01187	Putative glycerol-3-phosphate acyltransferase	S	2.81362	0.008594
RW109_02913	Phosphate acyltransferase	I	2.80892	1.87e-13
RW109_01964	Queuine tRNA-ribosyltransferase	J	2.80055	7.83e-09
RW109_00953	Xanthine permease XanP	F	2.79595	0.00333
RW109_01781	High-affinity choline transport protein	P	2.78972	2.37e-05
RW109_04386	acyl-CoA synthetase	S	2.7728	0.010649
RW109_01350	30S ribosomal protein S3	J	2.76923	4.26e-31
RW109_01888	RDD family protein	S	2.75951	0.004529
RW109_01348	30S ribosomal protein S19	J	2.74748	4.41e-24
RW109_00968	DNA-binding transcriptional repressor AcrR	K	2.73929	1.87e-11
RW109_02341	HTH-type transcriptional regulator MhqR	K	2.73891	5.38e-07
RW109_01014	Methyl-accepting chemotaxis protein McpS	T	2.73154	7.43e-38
RW109_00878	Sulfate transport system permease protein CysW	P	2.73047	0.004237
RW109_04024	Sodium Bile acid symporter family protein	G	2.72664	0.00241
RW109_07230	Ribosomal RNA small subunit methyltransferase G	M	2.72466	7.32e-08
RW109_05105	leucine/isoleucine/valine transporter permease subunit	E	2.7201	0.010479
RW109_01613	Outer membrane protein W precursor	M	2.71785	2.72e-41
RW109_01362	50S ribosomal protein L30	J	2.71667	1.01e-22
RW109_07125	Glutamine synthetase	E	2.70442	0.025722
RW109_02612	Trk system potassium uptake protein TrkH	P	2.69073	0.000456
RW109_06725	Glutaredoxin-3	O	2.69037	0.014146
RW109_07126	N-formylglutamate amidohydrolase	E	2.68823	0.01358
RW109_06680	D-amino acid dehydrogenase small subunit	E	2.68121	0.024049
RW109_03446	Hypothetical protein	Unknown	2.67616	0.020087
RW109_02312	Electron transport complex protein rnfB	C	2.67306	0.026498
RW109_04051	Putative succinyl-CoA:3-ketoacid coenzyme A transferase subunit B	I	2.66775	9.2e-06
RW109_04040	Hydroxymethylglutaryl-CoA lyase YngG	I	2.66599	2.46e-06
RW109_06611	Dihydrolipoyllysine-residue acetyltransferase component of pyruvate dehydrogenase complex	C	2.66094	3.58e-26
RW109_01802	Peptidase family U32	O	2.65532	0.005827
RW109_02159	30S ribosomal protein S2	J	2.65123	5.46e-34
RW109_04606	Cytochrome C oxidase, mono-heme subunit/FixO	C	2.64864	1.04e-14
RW109_00843	Multidrug resistance protein 3	P	2.64634	0.029032
RW109_06526	30S ribosomal protein S18	J	2.64568	4.26e-17
RW109_06415	Hypothetical protein	S	2.64539	0.025463
RW109_06345	Leucine efflux protein	E	2.64473	9.67e-08
RW109_01561	Sugar efflux transporter B	G	2.64425	0.031118
RW109_01937	Phage portal protein, lambda family	S	2.63646	0.026514
RW109_06848	Inner membrane protein YohD	S	2.63473	4.13e-06
RW109_01361	30S ribosomal protein S5	J	2.62941	1.03e-36
RW109_03748	Glyoxylate/hydroxypyruvate reductase B	C	2.61821	0.007468
RW109_07050	2-oxoglutarate carboxylase small subunit	C	2.60905	2.89e-30
RW109_06372	Putative inner membrane transporter YedA	S	2.60642	0.017705
RW109_06554	Phosphoserine phosphatase	E	2.60425	1.54e-10
RW109_01353	30S ribosomal protein S17	J	2.59892	2.43e-28
RW109_04704	Cytochrome bo(3) ubiquinol oxidase subunit 1	C	2.58679	0.008768
RW109_05231	Hypothetical protein	Unknown	2.58569	0.030703
RW109_07225	ATP synthase subunit c	C	2.58443	5.8e-22
RW109_01089	EamA-like transporter family protein	S	2.58407	0.003337
RW109_03692	HTH-type transcriptional regulator GntR	K	2.58333	0.002006
RW109_07224	ATP synthase subunit b	C	2.58291	1.27e-26
RW109_01272	Ribulose-phosphate 3-epimerase	G	2.57842	2.83e-06
RW109_02863	Hypothetical protein	S	2.57837	0.002971
RW109_01205	D-glycero-alpha-D-manno-heptose 1-phosphate guanylyltransferase	M	2.57259	0.000253
RW109_02358	Molybdenum-pterin-binding protein 2	H	2.56249	0.036564
RW109_05122	Na(+)/H(+) antiporter subunit C1	P	2.56141	0.024211
RW109_05008	Succinyl-diaminopimelate desuccinylase	E	2.55919	0.009593
RW109_01363	50S ribosomal protein L15	J	2.55848	1.22e-28
RW109_02072	50S ribosomal protein L19	J	2.55593	5.89e-21
RW109_01342	Elongation factor Tu	J	2.55533	6.22e-43
RW109_02073	Putative acyl-CoA thioester hydrolase	I	2.55162	0.035342
RW109_03659	Putative glycerophosphoryl diester phosphodiesterase 1	C	2.54632	0.034145
RW109_03026	Transcription elongation factor GreB	K	2.54488	0.010607
RW109_03370	50S ribosomal protein L16 arginine hydroxylase	S	2.54478	3.33e-15
RW109_02881	Aromatic amino acid transport protein AroP	E	2.54455	1.81e-06
RW109_06142	50S ribosomal protein L27	J	2.54451	3.91e-24
RW109_03923	ParB-like nuclease domain protein	K	2.54354	2.37e-07
RW109_01351	50S ribosomal protein L16	J	2.54125	5.02e-27
RW109_03926	HTH-type transcriptional regulator DmlR	K	2.54001	5.4e-07
RW109_06251	Peptidyl-tRNA hydrolase	J	2.5322	3.3e-06
RW109_02164	Phosphatidate cytidylyltransferase	I	2.53215	0.001564
RW109_06268	Sulfate transport system permease protein CysW	P	2.53103	0.003991
RW109_06479	Putative MFS-type transporter YcaD	G	2.52584	0.038887
RW109_06511	Nicotinate phosphoribosyltransferase 2	H	2.51776	2.27e-12
RW109_04038	1,4-Dihydroxy-2-naphthoyl-CoA synthase	I	2.51416	3.59e-05
RW109_06446	Bifunctional purine biosynthesis protein PurH	F	2.51315	3.36e-12
RW109_05120	Na(+)/H(+) antiporter subunit E	P	2.50726	0.011239
RW109_05128	Carbohydrate diacid regulator	K	2.50564	0.000159
RW109_06329	tRNA pseudouridine synthase B	J	2.50084	2.82e-12
RW109_01369	DNA-directed RNA polymerase subunit alpha	K	2.49982	5.46e-39
RW109_05611	Hca operon transcriptional activator	K	2.49762	5.41e-17
RW109_01368	30S ribosomal protein S4	J	2.49644	3.89e-18
RW109_06854	Integral membrane protein TerC family protein	P	2.49213	1.31e-07
RW109_02661	30S ribosomal protein S1	J	2.49197	4.42e-42
RW109_02768	D-inositol 3-phosphate glycosyltransferase	M	2.49022	0.027131
RW109_06835	Putative ABC transporter ATP-binding protein YbhF	V	2.48571	2.39e-43
RW109_02903	3-deoxy-manno-octulosonate cytidylyltransferase	M	2.48532	0.000684
RW109_02301	Hypothetical protein	Unknown	2.47341	3.41e-07
RW109_07221	ATP synthase gamma chain	C	2.47192	8.11e-28
RW109_05767	Stringent starvation protein A	O	2.46769	0.000454
RW109_01633	Hypothetical protein	Unknown	2.46566	0.002117
RW109_06270	Paraquat-inducible protein A	S	2.46526	0.000251
RW109_06328	30S ribosomal protein S15	J	2.45477	8.38e-15
RW109_02660	Cytidylate kinase	F	2.45033	0.000458
RW109_03180	Putative tRNA-dihydrouridine synthase	J	2.4461	0.006509
RW109_06336	Triosephosphate isomerase	G	2.44532	6.5e-25
RW109_01339	30S ribosomal protein S12	J	2.44401	2.31e-30
RW109_07082	Hypothetical protein	S	2.44152	1.75e-05
RW109_02885	Na(+)-translocating NADH-quinone reductase subunit D	C	2.44069	8.19e-06
RW109_06245	Glutamyl-tRNA reductase	H	2.44017	3.8e-05
RW109_04041	Transcriptional regulator KdgR	K	2.4357	0.007282
RW109_06252	Ribosome-binding ATPase YchF	J	2.42338	1.15e-10
RW109_04257	Trigger factor	O	2.41973	2.69e-36
RW109_01370	50S ribosomal protein L17	J	2.41663	1.19e-31
RW109_06671	Glutamine transport system permease protein GlnP	E	2.41523	7.75e-05
RW109_04036	Acyl-CoA dehydrogenase	I	2.41254	2.17e-13
RW109_01136	glutamine amidotransferase	F	2.41247	0.036564
RW109_05820	Cell shape-determining protein MreC	M	2.41216	2.62e-05
RW109_02313	Electron transport complex protein RnfA	C	2.40982	0.01842
RW109_01123	Nitrite reductase precursor	C	2.40503	1.04e-14
RW109_01354	50S ribosomal protein L14	J	2.4049	3.92e-26
RW109_06331	Translation initiation factor IF-2	J	2.3976	3.14e-29
RW109_04039	Acetyl-/propionyl-coenzyme A carboxylase alpha chain	I	2.39728	9.44e-11
RW109_06794	33 kDa chaperonin	O	2.38974	0.000421
RW109_01273	Phosphoglycolate phosphatase	S	2.38018	0.001339
RW109_02554	Recombination-associated protein RdgC	L	2.38014	1.63e-06
RW109_06416	Magnesium-transporting ATPase, P-type 1	P	2.37904	4.11e-11
RW109_05465	tRNA (cmo5U34)-methyltransferase	Q	2.37879	0.007738
RW109_02630	Glucokinase	G	2.37598	0.00024
RW109_04446	Hypothetical protein	S	2.37569	0.001242
RW109_05176	Sulfurtransferase TusA	O	2.37219	0.038161
RW109_06327	Polyribonucleotide nucleotidyltransferase	J	2.37114	6.3e-27
RW109_04093	Undecaprenyl-diphosphatase	V	2.36911	2.2e-05
RW109_07220	ATP synthase subunit beta	C	2.36595	4.26e-47
RW109_04463	Putative ATP synthase YscN	N, U	2.36067	0.038123
RW109_04963	DNA-3-methyladenine glycosylase 1	L	2.35913	0.008428
RW109_06987	HTH-type transcriptional regulator BetI	K	2.34887	1.4e-06
RW109_06923	50S ribosomal protein L28	J	2.34407	9.53e-12
RW109_05270	Hypothetical protein	S	2.3432	0.039782
RW109_05088	Phosphoserine phosphatase	E	2.34082	0.000124
RW109_02302	Pyrroloquinoline-quinone synthase	Unknown	2.33808	5.71e-05
RW109_03746	Gluconate 2-dehydrogenase flavoprotein precursor	E	2.33605	1.15e-06
RW109_06192	C4-dicarboxylate-binding periplasmic protein precursor	G	2.33524	0.041183
RW109_04049	Short-chain fatty acids transporter	I	2.33443	0.009208
RW109_00599	Glycine--tRNA ligase alpha subunit	J	2.33286	3.74e-09
RW109_01887	Lipopolysaccharide export system permease protein LptG	S	2.32864	5.76e-06
RW109_01017	Chemotaxis response regulator protein-glutamate methylesterase of group 3 operon	N, T	2.32459	0.000125
RW109_06632	Glutamate synthase [NADPH] large chain precursor	E	2.32446	1.87e-26
RW109_06610	Pyruvate dehydrogenase E1 component	C	2.32292	4.15e-26
RW109_03750	2-dehydro-3-deoxygluconokinase	G	2.31975	0.010145
RW109_05236	DnaA regulatory inactivator Hda	L	2.31451	3.38e-10
RW109_05884	Type 4 prepilin-like proteins leader peptide-processing enzyme	N, O, U	2.30934	1.63e-07
RW109_00966	Hypothetical protein	S	2.30742	0.000639
RW109_05577	Low-affinity inorganic phosphate transporter 1	P	2.30458	5.29e-07
RW109_06638	Pilus assembly protein, PilO	U	2.29739	9.43e-13
RW109_02926	coproporphyrinogen III oxidase	C	2.29428	0.000976
RW109_04047	Citrate transporter	E, G	2.29357	0.046816
RW109_02884	Na(+)-translocating NADH-quinone reductase subunit C	C	2.29296	2.46e-05
RW109_06802	Hypothetical protein	K	2.27812	7.21e-09
RW109_06292	Hemin import ATP-binding protein HmuV	P	2.27789	0.052103
RW109_03457	(R)-benzylsuccinyl-CoA dehydrogenase	I	2.27663	0.031118
RW109_06928	Deoxyuridine 5'-triphosphate nucleotidohydrolase	F	2.27084	0.014397
RW109_01367	30S ribosomal protein S11	J	2.26714	1.31e-12
RW109_04247	Inner membrane ABC transporter permease protein YejB	P	2.26518	0.000267
RW109_05752	Lipid II flippase FtsW	D	2.25863	6.62e-13
RW109_00915	D-3-phosphoglycerate dehydrogenase	E	2.258	7.62e-17
RW109_04573	Succinyl-CoA ligase [ADP-forming] subunit alpha	C	2.25752	4.95e-35
RW109_06594	O-Antigen ligase	M	2.25673	2e-10
RW109_06333	Ribosome maturation factor RimP	S	2.25603	3.19e-12
RW109_05230	Hypothetical protein	S	2.25294	0.034611
RW109_03932	Bifunctional transcriptional activator/DNA repair enzyme Ada	K	2.24297	0.035136
RW109_06808	Low-affinity inorganic phosphate transporter 1	P	2.2427	1.01e-06
RW109_06560	Hypothetical protein	Unknown	2.23917	0.015178
RW109_07048	Tryptophan-specific transport protein	E	2.23795	0.001729
RW109_07226	ATP synthase subunit a	C	2.23708	1.28e-28
RW109_05754	Phospho-N-acetylmuramoyl-pentapeptide-transferase	M	2.23705	5.68e-14
RW109_05772	50S ribosomal protein L13	J	2.23614	2.3e-18
RW109_03745	Gluconate 2-dehydrogenase cytochrome c subunit precursor	C	2.22872	0.002328
RW109_06724	Protein-export protein SecB	U	2.22765	5.22e-16
RW109_02345	3-ketoacyl-CoA thiolase	I	2.22687	0.003322
RW109_05354	Phosphate acetyltransferase	C	2.22456	1.86e-16
RW109_06903	ATP-dependent DNA helicase Rep	L	2.21432	2.91e-13
RW109_05745	UDP-3-O-[3-hydroxymyristoyl] N-acetylglucosamine deacetylase	M	2.21311	8.11e-28
RW109_06281	Acetolactate synthase isozyme 3 small subunit	E	2.21071	1.36e-09
RW109_05355	Putative acyltransferase YihG	I	2.20592	7.03e-09
RW109_06951	NAD dependent epimerase/dehydratase family protein	S	2.20456	0.041904
RW109_02165	1-deoxy-D-xylulose 5-phosphate reductoisomerase	I	2.20174	9.81e-05
RW109_04821	Putative cation-transporting ATPase F	P	2.20036	8.48e-13
RW109_07236	50S ribosomal protein L34	J	2.1925	0.003917
RW109_03747	Gluconate 2-dehydrogenase subunit 3 precursor	G	2.19139	0.000643
RW109_06314	Poly(A) polymerase I precursor	J	2.18912	1.11e-10
RW109_03352	NADH-quinone oxidoreductase subunit M	C	2.18547	1.31e-14
RW109_04607	Cbb3-type cytochrome oxidase component FixQ	C	2.17473	0.000259
RW109_07041	Alcohol dehydrogenase	C	2.17007	2.52e-26
RW109_07128	C4-dicarboxylate transport transcriptional regulatory protein DctD	T	2.16425	0.005081
RW109_04872	Cobyric acid synthase	H	2.15787	0.039848
RW109_02655	DNA gyrase subunit A	L	2.1569	6.55e-26
RW109_06834	Inner membrane transport permease YhhJ	V	2.15541	8.42e-15
RW109_06705	Hypothetical protein	S	2.15463	0.004082
RW109_01874	Citrate transporter	P	2.15044	1.38e-12
RW109_07235	Ribonuclease P protein component	J	2.14397	3.59e-11
RW109_01325	Sporulation related domain protein	S	2.14177	4.54e-06
RW109_05169	Phosphoribosylaminoimidazole-succinocarboxamide synthase	F	2.14128	4.76e-17
RW109_05769	Cytochrome b	C	2.14084	3.15e-25
RW109_01637	Exodeoxyribonuclease 7 small subunit	L	2.13429	0.022335
RW109_06944	Guanylate kinase	F	2.13301	0.00023
RW109_06626	Inner membrane transport protein YnfM	G	2.13218	0.006609
RW109_06631	Glutamate synthase [NADPH] small chain	E	2.13057	5.97e-11
RW109_06607	ADP-heptose--LPS heptosyltransferase 2	M	2.12996	0.000219
RW109_01112	Acyl-CoA dehydrogenase	I	2.12931	4.22e-17
RW109_06670	Glutamine transport ATP-binding protein GlnQ	E	2.12561	0.006509
RW109_04088	Putative ABC transporter ATP-binding protein YheS	S	2.12429	5.21e-11
RW109_00744	Polyphosphate kinase 2 (PPK2)	L	2.12173	4.65e-17
RW109_01985	Histidine--tRNA ligase	J	2.11855	6.18e-17
RW109_05235	Hypothetical protein	S	2.11827	0.042154
RW109_02895	Lipoprotein-releasing system ATP-binding protein LolD	V	2.10645	0.001316
RW109_04608	Cbb3-type cytochrome c oxidase subunit CcoP1	C	2.10454	1.81e-11
RW109_01147	Hypothetical protein	S	2.09975	1.28e-09
RW109_04580	Succinate dehydrogenase hydrophobic membrane anchor subunit	C	2.0938	5.19e-12
RW109_02139	Toluene efflux pump membrane transporter TtgE	P	2.09288	2.65e-08
RW109_06343	Transcription elongation factor GreA	K	2.07752	4.3e-07
RW109_02115	Lysine--tRNA ligase	J	2.07735	1.14e-09
RW109_07234	Membrane protein insertase YidC	U	2.07704	2.65e-15
RW109_01115	Antilisterial bacteriocin subtilosin biosynthesis protein AlbA	L	2.07666	0.026964
RW109_01338	DNA-directed RNA polymerase subunit beta'	K	2.07628	8.63e-34
RW109_03839	ABC transporter glutamine-binding protein GlnH precursor	E	2.0762	0.04822
RW109_05607	Nickel and cobalt resistance protein CnrA	P	2.07555	4.67e-18
RW109_04390	Hypothetical protein	S	2.07424	1.24e-13
RW109_06197	4-hydroxybenzoyl-CoA reductase subunit gamma	C	2.06798	0.007371
RW109_06143	50S ribosomal protein L21	J	2.06691	2.13e-13
RW109_02631	Transcriptional regulatory protein OmpR	T	2.06567	0.000275
RW109_02711	Acetyl-coenzyme A carboxylase carboxyl transferase subunit beta	I	2.06506	9.42e-13
RW109_02894	Lipoprotein-releasing system transmembrane protein LolE	M	2.06252	1.24e-07
RW109_06592	Lipid A export ATP-binding/permease protein MsbA	V	2.0618	1.53e-15
RW109_07222	ATP synthase subunit alpha	C	2.0587	6.08e-34
RW109_05774	Acyl-CoA dehydrogenase	I	2.05805	4.69e-08
RW109_05114	Hypothetical protein	Unknown	2.05605	0.052621
RW109_06248	4-diphosphocytidyl-2-C-methyl-D-erythritol kinase	I	2.04406	4.07e-08
RW109_02194	Ferredoxin-1	C	2.04059	2.68e-09
RW109_01323	Bifunctional ligase/repressor BirA	H	2.03943	9.06e-10
RW109_01030	Multidrug resistance protein MexB	P	2.03938	9.15e-39
RW109_06138	30S ribosomal protein S20	J	2.03557	3.23e-09
RW109_05296	Histidine transport ATP-binding protein HisP	E	2.0341	0.000298
RW109_01067	Sensor protein CreC	T	2.03334	0.017521
RW109_01689	DNA polymerase III subunit delta	L	2.03209	0.00036
RW109_05062	Hypothetical protein	S	2.02737	0.008784
RW109_05298	Octopine transport system permease protein OccM	E	2.02719	0.005373
RW109_06332	Hypothetical protein	K	2.02687	2.8e-22
RW109_05747	Cell division protein FtsA	D	2.01897	3.31e-15
RW109_06703	Outer membrane lipoprotein Blc precursor	M	2.01561	4.8e-09
RW109_06961	Lactate utilization protein A	C	2.01519	0.010948
RW109_01725	Hypothetical protein	S	2.01231	1.68e-06
RW109_02070	Ribosome maturation factor RimM	J	2.01118	4e-16
RW109_02887	Na(+)-translocating NADH-quinone reductase subunit F	C	2.0107	7.26e-08
RW109_00591	Chromosomal replication initiator protein DnaA	L	2.01012	1.05e-20
RW109_05657	Hypothetical protein	S	2.00956	0.000891
RW109_04052	Putative succinyl-CoA:3-ketoacid coenzyme A transferase subunit A	I	2.00875	1.02e-06
RW109_02183	Hypothetical protein	O	2.00783	0.021398
RW109_07120	Methionine import ATP-binding protein MetN	P	2.00778	0.000453
RW109_04877	Cob(I)yrinic acid a,c-diamide adenosyltransferase	H	2.00757	0.041848
RW109_04964	tRNA 2-thiocytidine biosynthesis protein TtcA	D	2.00484	5.02e-07
RW109_04123	Ribosomal protein S12 methylthiotransferase accessory factor YcaO	S	2.00428	3.72e-06
RW109_05170	Putative metallo-hydrolase YycJ	S	2.00359	4.08e-07
RW109_05797	Arabinose 5-phosphate isomerase KdsD	M	2.00286	2.76e-14
RW109_02163	Ditrans,polycis-undecaprenyl-diphosphate synthase ((2E,6E)-farnesyl-diphosphate specific)	I	2.00159	3.44e-06
RW109_02170	3-hydroxyacyl-[acyl-carrier-protein] dehydratase FabZ	I	2.00011	1.7e-10
RW109_00989	dITP/XTP pyrophosphatase	F	1.99823	6.03e-05
RW109_01301	Cyclic AMP receptor-like protein	T	1.99247	6.94e-14
RW109_06533	ATP phosphoribosyltransferase regulatory subunit	E	1.98833	1.62e-06
RW109_05585	Subtilase family protein	O	1.9871	1.05e-24
RW109_01016	Chemotaxis protein CheA	T	1.98703	1.28e-20
RW109_06647	Arginine--tRNA ligase	J	1.98533	8.57e-15
RW109_04615	Putative copper-importing P-type ATPase A	P	1.98184	1.9e-06
RW109_02067	Inner membrane protein YpjD	O	1.97661	3.09e-05
RW109_01826	Putative osmoprotectant uptake system substrate-binding protein OsmF precursor	E	1.97582	0.000144
RW109_01966	preprotein translocase subunit SecD	U	1.97287	1.54e-13
RW109_02717	Pyridoxal 4-dehydrogenase	S	1.97178	0.008068
RW109_05219	Aspartate--tRNA ligase	J	1.97033	2.6e-19
RW109_06642	NADP-dependent malic enzyme	C	1.9697	6.67e-13
RW109_01634	Vitamin B12-binding protein precursor	P	1.96936	0.044551
RW109_01873	Ribosomal RNA large subunit methyltransferase F	S	1.95524	0.000269
RW109_02646	Diguanylate cyclase DosC	T	1.9537	0.000114
RW109_07040	N5-carboxyaminoimidazole ribonucleotide mutase	F	1.95125	0.025761
RW109_01332	Hypothetical protein	K	1.94391	2.45e-11
RW109_05096	Flagellar basal-body rod protein FlgF	N	1.93929	1.84e-05
RW109_01842	Respiratory nitrate reductase 1 alpha chain	C	1.93771	0.033263
RW109_06269	Paraquat-inducible protein B	S	1.93768	3.64e-12
RW109_04367	tRNA-(MS[2]IO[6]A)-hydroxylase (MiaE)	F, J	1.93196	0.015066
RW109_01198	Ribosomal RNA small subunit methyltransferase A	J	1.92793	0.000872
RW109_04035	HTH-type transcriptional regulator CueR	K	1.92655	9.95e-06
RW109_01012	Response regulator PleD	T	1.92327	1.34e-10
RW109_07136	Inner membrane protein YbaL	P	1.92215	0.000604
RW109_05757	Peptidoglycan synthase FtsI precursor	M	1.92027	1.23e-08
RW109_01635	1-deoxy-D-xylulose-5-phosphate synthase	H	1.92025	1.78e-09
RW109_06149	Hypothetical protein	L	1.91893	0.001341
RW109_02882	Na(+)-translocating NADH-quinone reductase subunit A	C	1.91798	1.41e-07
RW109_01980	Nucleoside diphosphate kinase	F	1.91735	1.6e-18
RW109_05794	Putative phospholipid ABC transporter permease protein MlaE	Q	1.91438	1.43e-05
RW109_06930	Acetylglutamate kinase	E	1.9132	8.1e-12
RW109_05244	Rho-binding antiterminator	K	1.91255	0.025128
RW109_06163	Cytochrome c551 peroxidase precursor	P	1.91175	1.69e-09
RW109_05476	Sigma factor AlgU regulatory protein MucB precursor	T	1.90781	1.1e-11
RW109_05104	High-affinity branched-chain amino acid transport system permease protein LivH	E	1.90667	7.88e-05
RW109_06737	1-(5-phosphoribosyl)-5-[(5-phosphoribosylamino)methylideneamino] imidazole-4-carboxamide isomerase	E	1.90624	0.00047
RW109_05107	High-affinity branched-chain amino acid transport ATP-binding protein LivF	E	1.89748	2.63e-06
RW109_01876	ribose ABC transporter permease protein	S	1.8963	0.018852
RW109_06341	RNA-binding protein	J	1.89423	3.75e-10
RW109_04483	50S ribosomal protein L3 glutamine methyltransferase	J	1.8925	0.0024
RW109_02180	Enolase	G	1.89126	1.01e-20
RW109_01337	DNA-directed RNA polymerase subunit beta	K	1.88885	5.1e-28
RW109_02744	Hypothetical protein	S	1.88782	1.15e-05
RW109_06136	Riboflavin biosynthesis protein RibF	H	1.88541	9.36e-06
RW109_06286	Penicillin-binding protein 1B	M	1.8844	6e-12
RW109_03713	Succinate dehydrogenase flavoprotein subunit	C	1.88162	0.007114
RW109_02114	Peptide chain release factor 2	J	1.87969	1.41e-09
RW109_01329	Elongation factor Tu	J	1.87705	1.01e-21
RW109_05981	Biofilm operon icaADBC HTH-type negative transcriptional regulator IcaR	K	1.87641	7.68e-05
RW109_05106	Lipopolysaccharide export system ATP-binding protein LptB	E	1.87375	5.92e-05
RW109_00930	Ribose-5-phosphate isomerase A	G	1.87172	7.95e-05
RW109_06704	Hypothetical protein	S	1.87026	0.011642
RW109_00991	Hypothetical protein	Q	1.87024	7.9e-05
RW109_05782	Sulfate adenylyltransferase subunit 2	P	1.86721	2.58e-05
RW109_05208	tol-pal system protein YbgF	S	1.86523	5.62e-19
RW109_01963	S-adenosylmethionine:tRNA ribosyltransferase-isomerase	J	1.86519	0.00409
RW109_05209	Peptidoglycan-associated lipoprotein precursor	M	1.8647	6.04e-25
RW109_05781	Bifunctional enzyme CysN/CysC	P	1.86358	8.19e-09
RW109_04581	Succinate dehydrogenase cytochrome b556 subunit	C	1.86258	6.58e-10
RW109_01140	HTH-type transcriptional regulator PuuR	K	1.8609	0.041746
RW109_03035	Elongation factor P	J	1.8587	2.89e-17
RW109_02557	FKBP-type 22 kDa peptidyl-prolyl cis-trans isomerase	O	1.85835	1.34e-14
RW109_05787	Histidinol dehydrogenase	E	1.85795	0.000291
RW109_00688	Hypothetical protein	S	1.84995	0.000103
RW109_05299	Histidine transport system permease protein HisQ	E	1.84946	0.003978
RW109_01986	Hypothetical protein	S	1.84846	6.41e-08
RW109_00992	Homoserine O-acetyltransferase	E	1.84797	3.38e-07
RW109_06726	molybdopterin biosynthesis protein MoeB	P	1.84368	0.002535
RW109_00977	Cell division protein FtsX	D	1.84158	3.55e-08
RW109_05608	Multidrug resistance protein MdtE precursor	M	1.83866	4.09e-09
RW109_06946	Bifunctional (p)ppGpp synthase/hydrolase SpoT	K, T	1.83725	1.54e-16
RW109_06205	Lysine-specific permease	E	1.83683	0.000664
RW109_06599	N-acetylgalactosamine-N,N'-diacetylbacillosaminyl-diphospho-undecaprenol 4-alpha-N-acetylgalactosaminyltransferase	M	1.83673	3.61e-07
RW109_06164	NADP-specific glutamate dehydrogenase	E	1.82934	2.44e-05
RW109_02195	DNA mismatch repair protein MutS	L	1.82651	2.1e-05
RW109_02654	Methylthioribose-1-phosphate isomerase	J	1.82627	0.002062
RW109_05343	Putative sulfate transport protein CysZ	P	1.8253	0.003968
RW109_03935	HTH-type transcriptional regulator GltR	K	1.81926	0.005044
RW109_01694	Apolipoprotein N-acyltransferase	M	1.81607	0.001034
RW109_02862	ABC transporter ATP-binding protein uup	S	1.81585	7.03e-06
RW109_02900	biopolymer transport protein ExbD	U	1.81223	0.016546
RW109_06330	Ribosome-binding factor A	J	1.81153	0.000515
RW109_05685	Metallo-beta-lactamase superfamily protein	C	1.80985	3.89e-17
RW109_06843	Hypothetical protein	K	1.80934	1.9e-13
RW109_07124	Peroxyureidoacrylate/ureidoacrylate amidohydrolase RutB	Q	1.80927	0.041746
RW109_06836	Multidrug resistance protein MdtN	U	1.80793	1.08e-14
RW109_05777	AFG1-like ATPase	S	1.80482	6.09e-06
RW109_01492	Protease synthase and sporulation protein PAI 2	K	1.80314	0.015241
RW109_02506	RNA polymerase-associated protein RapA	L	1.80258	3.24e-06
RW109_06133	FKBP-type 16 kDa peptidyl-prolyl cis-trans isomerase	O	1.80205	3.53e-05
RW109_06947	Enamine/imine deaminase	J	1.79768	5.05e-10
RW109_02668	Hypothetical protein	S	1.7917	5.05e-08
RW109_05332	transcriptional regulator BolA	K	1.7908	1.35e-05
RW109_00942	Prolipoprotein diacylglyceryl transferase	M	1.78823	0.000493
RW109_06265	Hypothetical protein	S	1.78413	0.046123
RW109_07112	Homoserine kinase	E	1.77865	1.29e-07
RW109_01981	Dual-specificity RNA methyltransferase RlmN	J	1.77747	1.84e-16
RW109_00799	NAD(P) transhydrogenase subunit beta	C	1.77506	6.37e-06
RW109_02295	Argininosuccinate synthase	E	1.77103	1.91e-12
RW109_05098	Basal-body rod modification protein FlgD	N	1.77053	1.56e-06
RW109_05881	Fimbrial protein precursor	U	1.77027	5.33e-22
RW109_06551	Phosphatidylserine decarboxylase proenzyme	I	1.76727	0.001004
RW109_04811	Inner membrane protein YbaN	S	1.76409	0.029784
RW109_06673	Glucans biosynthesis glucosyltransferase H	M	1.76404	3.18e-16
RW109_04226	SCP-2 sterol transfer family protein	I	1.7626	2.32e-15
RW109_01333	50S ribosomal protein L11	J	1.76127	2.61e-16
RW109_06563	3',5'-cyclic adenosine monophosphate phosphodiesterase CpdA	T	1.76106	0.034271
RW109_01812	Inhibitor of vertebrate lysozyme precursor	S	1.76076	0.004423
RW109_02667	Hypothetical protein	M	1.75501	5.11e-08
RW109_07055	Putative protease YhbU precursor	O	1.75096	0.000135
RW109_05704	Superoxide dismutase [Fe]	P	1.75059	2.93e-16
RW109_04451	YopD protein	S	1.75043	0.00102
RW109_06674	Glucans biosynthesis protein G precursor	P	1.74829	8.61e-19
RW109_01015	Chemotaxis protein methyltransferase Cher2	N, T	1.73987	3.78e-06
RW109_05805	glmZ(sRNA)-inactivating NTPase	S	1.73861	1.88e-15
RW109_06118	Ribosomal large subunit pseudouridine synthase D	J	1.73666	4.2e-06
RW109_02897	Hypothetical protein	S	1.72794	0.011819
RW109_02904	Low molecular weight protein-tyrosine-phosphatase YfkJ	T	1.72566	0.02847
RW109_05684	6-aminohexanoate-dimer hydrolase	V	1.72534	0.00126
RW109_04574	Succinyl-CoA ligase [ADP-forming] subunit beta	C	1.72265	1.23e-25
RW109_05834	Sensor histidine kinase RegB	T	1.72215	2.55e-12
RW109_02819	Hypothetical protein	Unknown	1.72016	0.038268
RW109_01731	Hypothetical protein	K	1.72011	0.007938
RW109_06280	Ketol-acid reductoisomerase	E	1.71823	3.3e-15
RW109_06154	Hypothetical protein	S	1.71797	5.25e-05
RW109_02304	Adenylosuccinate lyase	F	1.71534	0.006308
RW109_03343	Virulence sensor histidine kinase PhoQ	T	1.71439	0.041746
RW109_05768	Cytochrome b/c1	C	1.71393	5.98e-20
RW109_05751	UDP-N-acetylglucosamine--N-acetylmuramyl-(pentapeptide) pyrophosphoryl-undecaprenol N-acetylglucosamine transferase	M	1.71205	0.003498
RW109_00947	Hypothetical protein	Unknown	1.70831	0.003622
RW109_05728	3-oxoacyl-[acyl-carrier-protein] reductase FabG	S	1.70709	1.54e-06
RW109_05086	CDP-Glycerol:Poly(glycerophosphate) glycerophosphotransferase	M	1.70698	3.68e-11
RW109_01747	Universal stress protein family protein	S	1.70595	9.34e-05
RW109_00916	Putative FAD-linked oxidoreductase	C	1.70435	8.07e-10
RW109_00957	HDOD domain protein	T	1.70349	0.002806
RW109_06135	Isoleucine--tRNA ligase	J	1.70247	1.28e-20
RW109_03351	NADH-quinone oxidoreductase subunit N	C	1.70115	3.69e-09
RW109_00594	DNA gyrase subunit B	L	1.69939	4.1e-18
RW109_01057	ATP-dependent RNA helicase DbpA	L	1.69877	0.000664
RW109_00615	Shikimate dehydrogenase	E	1.69318	0.013537
RW109_00965	6'''-hydroxyparomomycin C oxidase	E	1.69163	3.16e-05
RW109_04218	Sulfite reductase [ferredoxin]	C	1.69116	0.000174
RW109_06943	Hypothetical protein	S	1.69053	0.02075
RW109_00880	Sulfate-binding protein precursor	P	1.6905	0.047672
RW109_03373	High frequency lysogenization protein HflD	S	1.68989	0.013154
RW109_00766	Putative gamma-glutamyltransferase YwrD	E	1.68968	0.025998
RW109_02899	Biopolymer transport protein ExbB	U	1.68695	0.001093
RW109_06771	Arginine deiminase	E	1.68618	1.23e-16
RW109_04256	ATP-dependent Clp protease proteolytic subunit	O	1.68599	2.18e-16
RW109_06470	Multidrug-efflux transporter 1 regulator	K	1.68276	1.52e-06
RW109_05363	Putative metal-dependent hydrolase	S	1.68134	2.4e-07
RW109_01312	Hypothetical protein	S	1.6786	0.002714
RW109_06146	Alcohol dehydrogenase cytochrome c subunit precursor	C	1.67814	1.33e-11
RW109_06137	Putative peptidoglycan biosynthesis protein MurJ	T	1.67436	0.004535
RW109_05895	AFG1-like ATPase	S	1.67336	0.042101
RW109_04488	Bacteriohemerythrin	P	1.67244	1.03e-17
RW109_01152	Biofilm growth-associated repressor	K	1.67224	4.76e-08
RW109_01185	30S ribosomal protein S21	J	1.67155	1.21e-06
RW109_06986	NAD/NADP-dependent betaine aldehyde dehydrogenase	C	1.66888	1.5e-05
RW109_04855	Hypothetical protein	Unknown	1.66845	0.038268
RW109_05123	Na(+)/H(+) antiporter subunit A	P	1.66729	2.49e-07
RW109_02137	DNA-binding transcriptional repressor AcrR	K	1.66423	9.26e-05
RW109_01719	ATP-dependent RNA helicase HrpB	L	1.66403	6.7e-11
RW109_05824	Aspartyl/glutamyl-tRNA(Asn/Gln) amidotransferase subunit B	J	1.66244	3.59e-11
RW109_03517	Efflux pump membrane transporter BepE	V	1.66061	0.037303
RW109_02821	Dihydroorotate dehydrogenase (quinone)	F	1.65993	0.004237
RW109_05759	Ribosomal RNA small subunit methyltransferase H	M	1.65417	5.53e-08
RW109_02179	2-dehydro-3-deoxyphosphooctonate aldolase	M	1.65395	7.27e-10
RW109_02621	Putative intracellular septation protein A	D	1.65331	5.37e-06
RW109_05605	Putative phospholipid ABC transporter permease protein MlaE	Q	1.65224	5.3e-07
RW109_01199	4-hydroxythreonine-4-phosphate dehydrogenase 1	H	1.64731	0.001522
RW109_00877	Sulfate/thiosulfate import ATP-binding protein CysA	E	1.64716	0.013056
RW109_01029	Multidrug resistance protein MexA precursor	V	1.64409	4.81e-15
RW109_07215	Glutamine--fructose-6-phosphate aminotransferase [isomerizing]	M	1.64067	0.000292
RW109_05750	UDP-N-acetylmuramate--L-alanine ligase	M	1.64009	1.92e-09
RW109_06591	Bifunctional protein HldE	M	1.63963	5.58e-07
RW109_02745	Hypothetical protein	S	1.63775	0.002787
RW109_01041	Cytosine deaminase	F	1.63742	0.014628
RW109_02549	Fe(3+) dicitrate transport protein FecA precursor	P	1.63604	2.58e-05
RW109_06983	Proline/betaine transporter	G	1.63124	0.021043
RW109_00666	Hypothetical protein	S	1.62587	0.051398
RW109_02656	Phosphoserine aminotransferase	E	1.62493	2.15e-09
RW109_04949	Glutathione-regulated potassium-efflux system protein KefC	P	1.62379	0.0022
RW109_07219	ATP synthase epsilon chain	C	1.62303	7.27e-10
RW109_02594	Putative multidrug export ATP-binding/permease protein	V	1.62247	8.53e-06
RW109_05584	RNA polymerase sigma factor	K	1.62136	3.06e-10
RW109_01650	Inner membrane protein YqjA	P	1.61935	0.006937
RW109_00943	Thymidylate synthase	F	1.61841	0.000142
RW109_02883	Na(+)-translocating NADH-quinone reductase subunit B	C	1.61797	4.04e-06
RW109_01774	DNA-binding protein HRL53	L	1.61776	2.11e-11
RW109_06558	DNA topoisomerase 4 subunit A	L	1.61678	7.78e-10
RW109_02235	Glycerol uptake facilitator protein	G	1.61541	0.006279
RW109_00694	Phage-related baseplate assembly protein	M	1.61435	0.045377
RW109_03417	CDP-diacylglycerol--glycerol-3-phosphate 3-phosphatidyltransferase	I	1.61376	0.017544
RW109_02171	Acyl-[acyl-carrier-protein]--UDP-N-acetylglucosamine O-acyltransferase	M	1.61255	1.05e-12
RW109_06605	Lipopolysaccharide core biosynthesis protein RfaG	M	1.61167	4.55e-06
RW109_02626	Hypothetical protein	Unknown	1.60933	0.053743
RW109_02521	ATP-dependent RNA helicase HrpB	L	1.60862	1.56e-05
RW109_03481	Multidrug resistance protein MdtB	V	1.60628	0.002274
RW109_05372	Hypothetical protein	S	1.60485	1.56e-05
RW109_06282	Acetolactate synthase isozyme 3 large subunit	E	1.60385	5.1e-17
RW109_05821	Rod shape-determining protein MreB	D	1.60296	1.52e-07
RW109_06546	Putative ribosome biogenesis GTPase RsgA	G	1.60266	0.001099
RW109_06598	Mig-14	S	1.60207	0.000541
RW109_01541	Hypothetical protein	C	1.60128	4.46e-25
RW109_01303	S-adenosylmethionine decarboxylase proenzyme precursor	E	1.59781	4.77e-05
RW109_06561	DNA topoisomerase 4 subunit B	L	1.59661	9.04e-09
RW109_06534	Hypothetical protein	S	1.59517	0.021738
RW109_06948	Hypothetical protein	Unknown	1.59344	0.000139
RW109_06939	Orotate phosphoribosyltransferase	F	1.585	0.000313
RW109_02091	Single-stranded-DNA-specific exonuclease RecJ	L	1.58493	0.008194
RW109_05227	Hypothetical protein	Unknown	1.5837	4.03e-06
RW109_03169	NADPH-dependent 7-cyano-7-deazaguanine reductase	K	1.58341	0.027643
RW109_05795	Putative phospholipid import ATP-binding protein MlaF	Q	1.58245	2.54e-05
RW109_06666	Sec-independent protein translocase protein TatC	U	1.58074	4.89e-06
RW109_02670	NAD dependent epimerase/dehydratase family protein	G, M	1.57547	1.11e-08
RW109_02638	Putative glucose-6-phosphate 1-epimerase	G	1.5728	0.002223
RW109_04552	3-hydroxydecanoyl-[acyl-carrier-protein] dehydratase	I	1.57018	1.29e-08
RW109_06342	Hypothetical protein	Unknown	1.56831	0.035037
RW109_05880	O-Antigen ligase	S	1.56536	0.002083
RW109_02109	Putative biofilm formation methyltransferase WspC	N, T	1.56353	0.007116
RW109_06198	Xanthine dehydrogenase molybdenum-binding subunit	C	1.56198	2.13e-07
RW109_01131	cAMP receptor protein	T	1.56172	8.19e-06
RW109_02099	KWG Leptospira	S	1.55989	0.000154
RW109_03357	NADH-quinone oxidoreductase subunit H	C	1.5598	4.09e-07
RW109_01677	Rod shape-determining protein RodA	M	1.55598	0.000943
RW109_04578	Succinate dehydrogenase iron-sulfur subunit	C	1.55243	1.41e-10
RW109_00931	L-threonine dehydratase biosynthetic IlvA	E	1.54875	0.000248
RW109_06909	Alanine racemase, catabolic	M	1.54624	0.000747
RW109_01811	Peptide chain release factor 3	J	1.54509	2.44e-05
RW109_00967	Coniferyl aldehyde dehydrogenase	C	1.54356	5.86e-08
RW109_05758	Cell division protein FtsL	D	1.54231	0.01741
RW109_02676	Putative undecaprenyl-phosphate N-acetylglucosaminyl 1-phosphate transferase	M	1.54014	2.62e-05
RW109_01733	ABC transporter glutamine-binding protein GlnH precursor	E	1.53826	0.00242
RW109_02911	Hypothetical protein	S	1.5363	2.56e-13
RW109_03253	Phenylalanine--tRNA ligase alpha subunit	J	1.53437	7.83e-07
RW109_06817	Sulfate transport system permease protein CysW	P	1.53378	0.053082
RW109_01745	SdiA-regulated	S	1.53096	0.000162
RW109_02916	Acyl carrier protein	I	1.52603	3.95e-07
RW109_05398	Histidinol-phosphatase	E	1.52462	0.027286
RW109_06597	GlcNAc-PI de-N-acetylase	S	1.52461	0.000285
RW109_06134	Lipoprotein signal peptidase	M, U	1.52343	1.7e-05
RW109_02905	UDP-N-acetylenolpyruvoylglucosamine reductase	M	1.52222	0.002967
RW109_06338	Dihydropteroate synthase	H	1.52098	1.08e-06
RW109_01048	Succinyl-CoA:(R)-benzylsuccinate CoA-transferase subunit BbsF	C	1.51972	9.66e-06
RW109_02657	P-protein	E	1.5182	4.07e-08
RW109_06639	Fimbrial assembly protein (PilN)	U	1.51685	2e-06
RW109_05651	Formyltetrahydrofolate deformylase	F	1.51613	8.41e-09
RW109_01186	tRNA N6-adenosine threonylcarbamoyltransferase	O	1.51608	0.008004
RW109_05885	Dephospho-CoA kinase	H	1.51604	4.09e-05
RW109_02912	50S ribosomal protein L32	J	1.51388	5.37e-06
RW109_02669	UDP-glucose 4-epimerase	M	1.51385	6.13e-08
RW109_06444	tRNA-dihydrouridine synthase C	J	1.51029	3.27e-08
RW109_06975	Phosphate transport system permease protein PstA	P	1.50642	0.034113
RW109_03978	Hypothetical protein	Unknown	1.50563	0.037364
RW109_03211	Putative isomerase YddE	S	1.49855	0.015693
RW109_05568	RecBCD enzyme subunit RecD	L	1.49761	0.045486
RW109_01371	Catalase	P	1.49748	3.45e-13
RW109_03374	tRNA-specific 2-thiouridylase MnmA	J	1.49194	4.29e-06
RW109_05798	3-deoxy-D-manno-octulosonate 8-phosphate phosphatase KdsC	M	1.49022	9.05e-05
RW109_04365	UDP-2,3-diacylglucosamine hydrolase	S	1.48056	0.046852
RW109_06630	Uroporphyrinogen decarboxylase	H	1.47688	0.000291
RW109_05570	RecBCD enzyme subunit RecC	L	1.47659	0.002412
RW109_01324	Type III pantothenate kinase	H	1.47598	0.001146
RW109_04450	Exoenzyme S synthesis protein C precursor	O	1.47487	0.008328
RW109_05733	Small-conductance mechanosensitive channel	M	1.47409	0.000245
RW109_05670	Fumarate hydratase class I, aerobic	C	1.47315	5.55e-06
RW109_04452	Secretion system effector C (SseC) like family protein	S	1.47232	6.55e-05
RW109_02932	Putative reductase/y4119/YP_4011	S	1.47216	1.37e-08
RW109_01373	UvrABC system protein A	L	1.47086	8.23e-09
RW109_01627	Hypothetical protein	K	1.47079	0.001627
RW109_06445	DNA-binding protein Fis	K	1.46779	0.004535
RW109_02311	Electron transport complex protein RnfC	C	1.46743	0.026691
RW109_00598	Glycine--tRNA ligase beta subunit	J	1.46697	2.44e-06
RW109_05726	phage T7 F exclusion suppressor FxsA	S	1.46547	0.000362
RW109_05756	UDP-N-acetylmuramoyl-L-alanyl-D-glutamate--2,6-diaminopimelate ligase	M	1.46238	4.71e-05
RW109_03568	Aminomethyltransferase	E	1.46138	0.035588
RW109_06617	Mechanosensitive channel MscK precursor	M	1.46077	1.43e-05
RW109_02291	Putative peroxiredoxin	O	1.45885	3.72e-14
RW109_04478	Methylthioribulose-1-phosphate dehydratase	E	1.45882	0.043237
RW109_03353	NADH-quinone oxidoreductase subunit L	C	1.45687	5.55e-09
RW109_02909	Putative signal peptide peptidase SppA	O, U	1.4563	2.44e-11
RW109_05375	Helix-turn-helix	K	1.45533	1.16e-06
RW109_02168	Chaperone protein Skp precursor	M	1.45446	1.25e-07
RW109_02531	ECF RNA polymerase sigma-E factor	K	1.45374	0.052363
RW109_01599	Transcriptional regulatory protein RcsB	T	1.45215	0.002632
Plasmid 2
RW109_07303	Hypothetical protein	Unknown	2.85931	0.014245
RW109_07302	Hypothetical protein	Unknown	2.32751	4.96e-06
RW109_07312	Hypothetical protein	Unknown	2.02251	8.76e-05
RW109_07267	O-acetyltransferase OatA	I	1.87144	2.81e-07
RW109_07299	Hypothetical protein	Unknown	1.86396	6.28e-05
RW109_07288	Hypothetical protein	Unknown	1.71677	2.08e-11
RW109_07297	Hypothetical protein	S	1.64372	3.69e-05
RW109_07277	Plasmid segregation protein ParM	S	1.53846	0.042658
RW109_07388	Hypothetical protein	Unknown	1.47727	2.59e-07
RW109_07269	Twitching mobility protein	N, U	1.47609	0.001901
RW109_07365	Hypothetical protein	Unknown	1.45025	0.000171
RW109_07266	Transposase DDE domain protein	L	1.45838	7.64e-07
RW109_07301	Hypothetical protein	S	1.45795	0.000266
